# Supplementary material for: Phylogenomic Analysis Reveals an Asian Origin for African Burkholderia pseudomallei and Further Supports Melioidosis Endemicity in Africa
Source: mSphere. 2016 Mar 9;1(2):e00089-15. doi: 10.1128/mSphere.00089-15 (PMC4863585; doi:10.1128/mSphere.00089-15)
Supplement: Table S1 [file sph002162038st1.xlsx]

## Sheet: Sheet1
B. pseudomallei strain	Origin	Source	ST	ITS type	GenBank accession no. (if applicable)	Reference
1026b	Thailand	Human	102	CE	CP008834, CP008835	Daligault et al., Genome Announc 2014 2(6):e01106-14
1106a	Ubon Ratchathani, Thailand	Human	70	CE	CP008758, CP008759	Daligault et al., Genome Announc 2014 2(6):e01106-14
1106b	Ubon Ratchathani, Thailand	Human	70	CE	NZ_CM000774, NZ_CM000775	Nandi et al., 2010 PLoS Pathog 6(4): E1000845
1710a	Ubon Ratchathani, Thailand	Human	177	CE	NZ_CM000832, NZ_CM000833	Nandi et al., 2010 PLoS Pathog 6(4): E1000845
1710b	Ubon Ratchathani, Thailand	Human	177	CE	CP000124, CP000125	Nandi et al., 2010 PLoS Pathog 6(4): E1000845
406e	Thailand	Human	211	CE	CP009127, CP009128	Daligault et al., Genome Announc 2014 2(6):e01106-14
4900CFPatient1	Brazil	Human	92	G	NZ_ARZE00000000	Gee et al., Emerg Infect Dis 2014 20(4):682-84
576a	Thailand	Human	501	C	JOTV00000000	Daligault et al., Genome Announc 2014 2(6):e01106-14
7894	Ecuador	Human	11	G	CP009535, CP009536	Johnson et al., Genome Announc 2015 3(2):e00159-15
A79A	Papua New Guinea	Environmental	667	E	CP009164, CP009165	Johnson et al., Genome Announc 2015 3(1):e01282-14
A79C	Papua New Guinea	Environmental	667	E	JQHQ00000000	Johnson et al., Genome Announc 2015 3(1):e01282-14
A79D	Papua New Guinea	Environmental	667	E	JQHR00000000	Johnson et al., Genome Announc 2015 3(1):e01282-14
ABCPW1	Western Australia, Australia	Environmental	1017	C	JQIJ00000000	Johnson et al., Genome Announc 2015 3(1):e01282-14
ABCPW107	Western Australia, Australia	Environmental	1024	E	JQDN00000000	Johnson et al., Genome Announc 2015 3(1):e01282-14
ABCPW30	Western Australia, Australia	Environmental	1021	E	JPVF00000000	Johnson et al., Genome Announc 2015 3(1):e01282-14
ABCPW91	Western Australia, Australia	Environmental	1018	C	JPUY00000000	Johnson et al., Genome Announc 2015 3(1):e01282-14
B03	Papua New Guinea	Environmental	667	E	CP009150, CP009151	Johnson et al., Genome Announc 2015 3(1):e01282-14
BCC215	Brazil	Human	1355	G	ABBR00000000	Gee et al., Emerg Infect Dis 2014 20(4):682-84
BDU 2	Queensland, Australia	Environmental	900	E	JPVG00000000	Johnson et al., Genome Announc 2015 3(1):e01282-14
11-1617	Madagascar	Human	1054	CE	SRR3145392	This study
11-1696	Madagascar	Human	1053	C	SRR3145393	This study
Bp22	Singapore	Human	423	C	CM001156, CM001157	Nandi et al., 2010 PLoS Pathog 6(4): E1000845
BP-3921g	Thailand	Human	670	E	LK936442, LK936443	Limmathurotsakul et al., 2014 J Clin Microbiol 52(9): 3418-21
BPC006	China	Human	70	CE	NC_018527, NC_018529	Fang et al., 2012 J Bacteriol 194(23) 6604-05
HBPUB10134a	Thailand	Human	228	E	CP008911, CP008912	Daligault et al., Genome Announc 2014 2(6):e01106-14
HBPUB10303a	Thailand	Human	48	E	CP008893, CP008894	Daligault et al., Genome Announc 2014 2(6):e01106-14
K42	Papua New Guinea	Environmental	267	E	CP009162, CP009163	Johnson et al., Genome Announc 2015 3(1):e01282-14
K96243	Thailand	Human	10	C	NC_006350, NC_006351	Holden et al., Proc Natl Acad Sci U S A 2004 101(39):14240-45
MSHR0044	Northern Territory, Australia	Human	882	C	JQIM00000000	Johnson et al., Genome Announc 2015 3(1):e01282-14
MSHR0062	Northern Territory, Australia	Human	259	E	CP009234, CP009235	Johnson et al., Genome Announc 2015 3(1):e01282-14
MSHR0146	Northern Territory, Australia	Animal	617	E	CP004042, CP004043	Johnson et al., Genome Announc 2015 3(2):e00159-15
MSHR0303	Northern Territory, Australia	Human	36	CE	JQDD00000000	Johnson et al., Genome Announc 2015 3(1):e01282-14
MSHR0305	Northern Territory, Australia	Human	36	CE	CP006469, CP006470	Stone et al., Genome Announc 2013 1(4):e00656-13
MSHR0332	Northern Territory, Australia	Human	106	C	JQFM00000000	Johnson et al., Genome Announc 2015 3(1):e01282-14
MSHR0338	Northern Territory, Australia	Human	243	E	ATJY00000000	Price et al., J Clin Microbiol 2015 53(1):282-86
MSHR0346a	Northern Territory, Australia	Human	243	E	CP008763, CP008764	Daligault et al., Genome Announc 2014 2(6):e01106-14
MSHR0435	Northern Territory, Australia	Human	126	CE	JRFP00000000	Johnson et al., Genome Announc 2015 3(1):e01282-14
MSHR0449	Northern Territory, Australia	Human	126	CE	JQFO00000000	Johnson et al., Genome Announc 2015 3(1):e01282-14
MSHR0456	Northern Territory, Australia	Human	113	E	JQFN00000000	Johnson et al., Genome Announc 2015 3(1):e01282-14
MSHR0465J	Northern Territory, Australia	Human	132	C	JPZW00000000	Johnson et al., Genome Announc 2015 3(1):e01282-14
MSHR0511	Northern Territory, Australia	Animal	617	E	CP004023, CP004024	Johnson et al., Genome Announc 2015 3(2):e00159-15
MSHR0520	Northern Territory, Australia	Human	36	CE	CP004368, CP004369	Johnson et al., Genome Announc 2015 3(2):e00159-15
MSHR0543	Northern Territory, Australia	Human	294	E	JPZX00000000	Johnson et al., Genome Announc 2015 3(1):e01282-14
MSHR0640	Northern Territory, Australia	Human	109	E	JQFP00000000	Johnson et al., Genome Announc 2015 3(1):e01282-14
MSHR0668	Northern Territory, Australia	Human	129	E	NC_009074, NC_009075	Johnson et al., Genome Announc 2015 3(2):e00159-15
MSHR0684	Northern Territory, Australia	Human	103	CE	JQDC00000000	Johnson et al., Genome Announc 2015 3(1):e01282-14
MSHR0733	Northern Territory, Australia	Human	278	E	JQEE00000000	Johnson et al., Genome Announc 2015 3(1):e01282-14
MSHR0983	Northern Territory, Australia	Human	142	C	JQDI00000000	Johnson et al., Genome Announc 2015 3(1):e01282-14
MSHR1000	Northern Territory, Australia	Human	555	C	JQEF00000000	Johnson et al., Genome Announc 2015 3(1):e01282-14
MSHR1029	Northern Territory, Australia	Human	145	C	JQDB00000000	Johnson et al., Genome Announc 2015 3(1):e01282-14
MSHR1043	Northern Territory, Australia	Human	131	C	AOGU00000000	Price et al., mBio 2013 4(4):e00388-13
MSHR1153	Northern Territory, Australia	Human	117	E	CP009271, CP009272	Johnson et al., Genome Announc 2015 3(1):e01282-14
MSHR1357	Northern Territory, Australia	Human	259	E	JQDA00000000	Johnson et al., Genome Announc 2015 3(1):e01282-14
MSHR2138	Northern Territory, Australia	Human	456	E	JRFM00000000	Johnson et al., Genome Announc 2015 3(1):e01282-14
MSHR2243	Northern Territory, Australia	Human	132	C	CP009270, CP009269	Johnson et al., Genome Announc 2015 3(1):e01282-14
MSHR2451	Northern Territory, Australia	Human	483	C	JQEG00000000	Johnson et al., Genome Announc 2015 3(1):e01282-14
MSHR2990	Northern Territory, Australia	Human	781	E	JQHV00000000	Johnson et al., Genome Announc 2015 3(1):e01282-14
MSHR3016	Northern Territory, Australia	Human	617	E	JQEH00000000	Johnson et al., Genome Announc 2015 3(1):e01282-14
MSHR3335	Northern Territory, Australia	Human	901	E	JRFL00000000	Johnson et al., Genome Announc 2015 3(1):e01282-14
MSHR3458	Northern Territory, Australia	Human	132	C	JQOB00000000	Johnson et al., Genome Announc 2015 3(1):e01282-14
MSHR3709	Northern Territory, Australia	Human	132	C	JRFK00000000	Johnson et al., Genome Announc 2015 3(1):e01282-14
MSHR3951	Northern Territory, Australia	Environmental	1016	CE	JPVA00000000	Johnson et al., Genome Announc 2015 3(1):e01282-14
MSHR3960	Northern Territory, Australia	Environmental	1016	CE	JPVJ00000000	Johnson et al., Genome Announc 2015 3(1):e01282-14
MSHR3964	Northern Territory, Australia	Environmental	1016	CE	JPVD00000000	Johnson et al., Genome Announc 2015 3(1):e01282-14
MSHR3965	Northern Territory, Australia	Environmental	846	C	CP009152, CP009153	Johnson et al., Genome Announc 2015 3(1):e01282-14
MSHR3997	Northern Territory, Australia	Environmental	848	C	JQII00000000	Johnson et al., Genome Announc 2015 3(1):e01282-14
MSHR4000	Northern Territory, Australia	Environmental	846	C	JPVL00000000	Johnson et al., Genome Announc 2015 3(1):e01282-14
MSHR4003	Northern Territory, Australia	Environmental	849	CE	JPUZ00000000	Johnson et al., Genome Announc 2015 3(1):e01282-14
MSHR4009	Northern Territory, Australia	Environmental	850	E	JQIL00000000	Johnson et al., Genome Announc 2015 3(1):e01282-14
MSHR4012	Northern Territory, Australia	Environmental	849	CE	JPVH00000000	Johnson et al., Genome Announc 2015 3(1):e01282-14
MSHR4018	Northern Territory, Australia	Environmental	850	E	JQIK00000000	Johnson et al., Genome Announc 2015 3(1):e01282-14
MSHR4032	Northern Territory, Australia	Environmental	238	E	JPQL00000000	Johnson et al., Genome Announc 2015 3(1):e01282-14
MSHR4299	Northern Territory, Australia	Environmental	468	C	JPVC00000000	Johnson et al., Genome Announc 2015 3(1):e01282-14
MSHR4300	Northern Territory, Australia	Environmental	149	C	JPQI00000000	Johnson et al., Genome Announc 2015 3(1):e01282-14
MSHR4303	Northern Territory, Australia	Environmental	1019	E	JPVM00000000	Johnson et al., Genome Announc 2015 3(1):e01282-14
MSHR4304	Northern Territory, Australia	Environmental	995	E	JPOA00000000	Johnson et al., Genome Announc 2015 3(1):e01282-14
MSHR4308	Northern Territory, Australia	Environmental	995	CE	JPVB00000000	Johnson et al., Genome Announc 2015 3(1):e01282-14
MSHR4372	Northern Territory, Australia	Environmental	877	C	JPQJ00000000	Johnson et al., Genome Announc 2015 3(1):e01282-14
MSHR4375	Northern Territory, Australia	Environmental	878	E	JPVI00000000	Johnson et al., Genome Announc 2015 3(1):e01282-14
MSHR4377	Northern Territory, Australia	Environmental	1020	C	JPQH00000000	Johnson et al., Genome Announc 2015 3(1):e01282-14
MSHR4378	Northern Territory, Australia	Environmental	1025	E	JQDP00000000	Johnson et al., Genome Announc 2015 3(1):e01282-14
MSHR4388	Northern Territory, Australia	Human	562	E	SRR2887038	Currie et al., Emerging Infect. Dis. in press 2015
MSHR4462	Northern Territory, Australia	Environmental	109	E	JPQM00000000	Johnson et al., Genome Announc 2015 3(1):e01282-14
MSHR4503	Northern Territory, Australia	Environmental	1022	C	JPQN00000000	Johnson et al., Genome Announc 2015 3(1):e01282-14
MSHR4868	Northern Territory, Australia	Environmental	1026	C	JQGZ00000000	Johnson et al., Genome Announc 2015 3(1):e01282-14
MSHR5107	Sarawak, Malaysian Borneo	Human	881	C	JZXP00000000	Podin et al., 2014 Antimicob Agents Chemother 58 (1), 162-6
MSHR5492	Northern Territory, Australia	Environmental	862	E	JQDO00000000	Johnson et al., Genome Announc 2015 3(1):e01282-14
MSHR5569	Northern Territory, Australia	Environmental	885	C	JQDL00000000	Johnson et al., Genome Announc 2015 3(1):e01282-14
MSHR5596	Northern Territory, Australia	Environmental	1027	E	JQDE00000000	Johnson et al., Genome Announc 2015 3(1):e01282-14
MSHR5608	Northern Territory, Australia	Environmental	1028	E	JPWQ00000000	Johnson et al., Genome Announc 2015 3(1):e01282-14
MSHR5609	Northern Territory, Australia	Environmental	1029	C	JQDJ00000000	Johnson et al., Genome Announc 2015 3(1):e01282-14
MSHR5613	Northern Territory, Australia	Environmental	866	G	JQDK00000000	Johnson et al., Genome Announc 2015 3(1):e01282-14
MSHR5651	Queensland, Australia	Human	1040	C	JYBG00000000	Viberg et al., Genome Announc 2015 3(2):e00254-15
MSHR5662	Queensland, Australia	Human	252	E	JYBI00000000	Viberg et al., Genome Announc 2015 3(2):e00254-15
MSHR5848	Northern Territory, Australia	Human	553	C	CP008909, CP008910	Daligault et al., Genome Announc 2014 2(6):e01106-14
MSHR5855	Northern Territory, Australia	Human	553	C	CP008784, CP008783	Daligault et al., Genome Announc 2014 2(6):e01106-14
MSHR5858	Northern Territory, Australia	Human	562	E	CP008891, CP008892	Daligault et al., Genome Announc 2014 2(6):e01106-14
MSHR6137	Northern Territory, Australia	Environmental	325	missing	AXDS00000000	McRobb et al., J Clin Microbiol 2015 53(4):1144-48
MSHR7334	Northern Territory, Australia	Environmental	970	E	JQDF00000000	Johnson et al., Genome Announc 2015 3(1):e01282-14
MSHR7343	Northern Territory, Australia	Environmental	1030	E	JQDM00000000	Johnson et al., Genome Announc 2015 3(1):e01282-14
MSHR7498	Northern Territory, Australia	Environmental	766	E	JQDH00000000	Johnson et al., Genome Announc 2015 3(1):e01282-14
MSHR7500	Northern Territory, Australia	Environmental	1031	E	JREN00000000	Johnson et al., Genome Announc 2015 3(1):e01282-14
MSHR7504	Northern Territory, Australia	Environmental	1032	E	JPWR00000000	Johnson et al., Genome Announc 2015 3(1):e01282-14
MSHR7527	Northern Territory, Australia	Environmental	1033	CE	JPWS00000000	Johnson et al., Genome Announc 2015 3(1):e01282-14
BF103; MSHR7964	Burkina Faso	Human	1121	G	SRR3145394	This study
BF111; MSHR7965	Burkina Faso	Human	1122	C	SRR3145395	This study
BEL2013; MSHR7966	Madagascar	Human	1043	G	SRR3145396	This study
MSHR8436	Queensland, Australia	Human	1041	C	NZ_JYBH00000000	Viberg et al., Genome Announc 2015 3(2):e00254-15
MSHR8438	Queensland, Australia	Human	442	E	NZ_JYBJ00000000	Viberg et al., Genome Announc 2015 3(2):e00254-15
MSHR8441	Queensland, Australia (Southeast Asian-acquired)	Human	46	E	NZ_JYBK00000000	Viberg et al., Genome Announc 2015 3(2):e00254-15
NAU20B-16	Northern Territory, Australia	Environmental	617	E	CP004003, CP004004	Johnson et al., Genome Announc 2015 3(2):e00159-15
NAU35A-3	Northern Territory, Australia	Environmental	326	C	CP004377, CP004378	Johnson et al., Genome Announc 2015 3(2):e00159-15
NCTC 13178	Queensland, Australia	Human	286	CE	CP004001, CP004002	Johnson et al., Genome Announc 2015 3(2):e00159-15
NCTC 13179	Western Australia, Australia	Human	613	C	CP003976, CP003977	Johnson et al., Genome Announc 2015 3(2):e00159-15
Pakistan9	Pakistan	Unknown	72	E	CP008754, CP008755	Daligault et al., Genome Announc 2014 2(6):e01106-14
Pasteur 52237	Vietnam	Unknown	411	E	JPNT00000000	Daligault et al., Genome Announc 2014 2(6):e01106-14
PB08298010	Arizona, USA	Human	426	G	NZ_ARZO00000000	Gee et al., Emerg Infect Dis 2014 20(4):682-84
PFGE_B T6	Queensland, Australia	Human	954	E	JPHB00000000	Daligault et al., Genome Announc 2014 2(6):e01106-14
PHLS 112	Thailand	Human	15	CE	JPNS00000000	Daligault et al., Genome Announc 2014 2(6):e01106-14
S13	Singapore	Environmental	51	E	AAHW02000000	Nandi et al., 2010 PLoS Pathog 6(4): E1000845
T106	Queensland, Australia	Human	750	C	JOTZ00000000	Daligault et al., Genome Announc 2014 2(6):e01106-14
T14	Queensland, Australia	Human	24	C	JPNR00000000	Daligault et al., Genome Announc 2014 2(6):e01106-14
T17	Queensland, Australia	Human	955	E	JOTY00000000	Daligault et al., Genome Announc 2014 2(6):e01106-14
T18	Queensland, Australia	Human	956	C	JNOW00000000	Daligault et al., Genome Announc 2014 2(6):e01106-14
T2	Queensland, Australia	Human	24	C	JPNQ00000000	Daligault et al., Genome Announc 2014 2(6):e01106-14
T21	Queensland, Australia	Human	140	CE	JPNW00000000	Daligault et al., Genome Announc 2014 2(6):e01106-14
T27	Queensland, Australia	Human	252	E	JPNU00000000	Daligault et al., Genome Announc 2014 2(6):e01106-14
T30	Queensland, Australia	Human	957	E	JPNV00000000	Daligault et al., Genome Announc 2014 2(6):e01106-14
T4	Queensland, Australia	Human	953	E	JPNO00000000	Daligault et al., Genome Announc 2014 2(6):e01106-14
T43	Queensland, Australia	Human	958	C	JOTS00000000	Daligault et al., Genome Announc 2014 2(6):e01106-14
T75	Queensland, Australia	Human	248	E	JPHA00000000	Daligault et al., Genome Announc 2014 2(6):e01106-14
T83	Queensland, Australia	Human	254	E	JPNP00000000	Daligault et al., Genome Announc 2014 2(6):e01106-14
T87	Queensland, Australia	Human	959	E	JOTX00000000	Daligault et al., Genome Announc 2014 2(6):e01106-14
T88	Queensland, Australia	Human	283	E	JOTU00000000	Daligault et al., Genome Announc 2014 2(6):e01106-14
T9	Queensland, Australia	Human	445	E	JOTT00000000	Daligault et al., Genome Announc 2014 2(6):e01106-14
TSV202	Queensland, Australia	Environmental	1340	C	CP009156, CP009157	Johnson et al., Genome Announc 2015 3(1):e01282-14
TSV25	Queensland, Australia	Environmental	252	E	JPVK00000000	Johnson et al., Genome Announc 2015 3(1):e01282-14
TSV28	Queensland, Australia	Environmental	815	C	JQHU00000000	Johnson et al., Genome Announc 2015 3(1):e01282-14
TSV31	Queensland, Australia	Environmental	816	E	JPVE00000000	Johnson et al., Genome Announc 2015 3(1):e01282-14
TSV32	Queensland, Australia	Environmental	817	C	JQHT00000000	Johnson et al., Genome Announc 2015 3(1):e01282-14
TSV43	Queensland, Australia	Environmental	816	E	JPQK00000000	Johnson et al., Genome Announc 2015 3(1):e01282-14
TSV44	Queensland, Australia	Environmental	276	E	JQGX00000000	Johnson et al., Genome Announc 2015 3(1):e01282-14
TSV48	Queensland, Australia	Environmental	252	E	CP009160, CP009161	Johnson et al., Genome Announc 2015 3(1):e01282-14
TSV5	Queensland, Australia	Environmental	814	E	JQGY00000000	Johnson et al., Genome Announc 2015 3(1):e01282-14
