# Supplementary material for: Phylogenomic Analysis Reveals an Asian Origin for African Burkholderia pseudomallei and Further Supports Melioidosis Endemicity in Africa
Source: mSphere. 2016 Mar 9;1(2):e00089-15. doi: 10.1128/mSphere.00089-15 (PMC4863585; doi:10.1128/mSphere.00089-15)
Supplement: Table S2 [file sph002162038st2.xlsx]

## Sheet: Supplemental Table 2
Virulence Marker (K96243 annotation)	Description	Burkholderia pseudomallei strains
		1026b	1106a	1106b	1710a	1710b	7894	4900CFPatient1 Brazil	A79A	A79C	A79D	ABCPW107	ABCPW1	ABCPW30	ABCPW91	B03	BCC215 Brazil	BDU2	Bp22	BP-3921g	Bp406e	Bp576 Bangkok	BPC006	HBPUB10134a	HBPUB10303a	K42	K96243	MSHR0044	MSHR0062	MSHR0146	MSHR0303	MSHR0305	MSHR0332	MSHR0338	MSHR0346a	MSHR0435	MSHR0449	MSHR0456	MSHR0465J	MSHR0511	MSHR0520	MSHR0543	MSHR0640	MSHR0668	MSHR0684	MSHR0733	MSHR0983	MSHR1000	MSHR1029
BPSL0127_TCS	Two component system	1	1	1	1	1	1	1	0.99	0.99	0.99	1	1	1	1	0.99	1	1	1	1	1	1	1	1	1	0.99	1	0.99	1	1	1	1	1	1	1	0.99	0.99	1	1	1	1	0.99	1	1	1	1	1	1	1
BPSL0128_TCS	Two component system	0.99	0.99	0.99	0.99	0.99	0.99	0.99	0.99	0.99	0.99	0.99	0.99	0.99	0.99	0.99	0.62	0.99	0.62	0.99	0.99	0.99	0.99	0.99	0.99	0.99	1	0.99	0.99	0.99	0.99	0.99	0.99	0.99	0.99	0.99	0.99	0.99	0.99	0.99	0.99	0.99	0.99	0.99	0.99	0.99	0.99	0.99	0.62
BPSL0338_plcN2	Non-hemolytic phospholipase C	1	1	1	1	1	1	1	0.99	0.99	0.99	0.99	1	0.99	1	0.99	1	0.99	1	1	1	1	1	0.99	1	0.99	1	1	1	1	1	1	1	0.99	0.99	0.99	0.99	0.99	1	1	1	0.99	1	1	1	0.99	1	0.99	0.99
BPSL0413_lipB	Lipoate-protein ligase B	1	1	1	1	1	1	1	1	1	1	0.99	1	0.99	1	1	0.99	0.99	1	1	1	1	1	1	1	1	1	0.99	1	1	1	1	0.99	1	1	1	1	1	0.99	1	1	0.99	0.99	1	1	0.99	1	1	1
BPSL0414	Lipoyl synthase	1	1	1	1	1	1	1	1	1	1	1	1	1	1	1	1	1	1	1	1	1	1	1	1	0.99	1	1	1	1	1	1	0.99	1	1	1	1	0.99	1	1	1	1	1	1	1	0.99	1	1	1
BPSL0590	Potential Toxin	0.99	0.99	0.99	0.99	0.99	0.99	0.99	0.99	0.99	0.99	0.99	0.99	0.99	0.99	0.99	0.99	0.99	0.99	0.99	0.99	0.99	0.99	0.99	0.99	0.99	1	0.99	0.99	0.99	0.99	0.99	0.99	0.99	0.99	0.99	0.99	0.99	0.99	0.99	0.99	0.99	0.99	0.99	0.99	0.99	0.99	0.99	0.91
BPSL0591	Potential Toxin	0.99	0.99	0.99	1	1	0.99	0.9	0.99	0.99	0.99	0.99	0.99	0.99	0.99	0.99	0.9	0.99	0.9	1	0.99	1	0.99	1	0.99	0.99	1	0.9	0.99	1	0.99	0.99	0.99	0.99	0.99	0.99	0.91	0.99	0.99	1	0.99	1	0.99	0.99	0.99	0.99	0.91	0.99	0.99
BPSL0782_pilA	Type IV pilin	1	1	1	1	1	1	1	1	1	1	1	1	1	1	1	1	1	1	1	1	1	1	1	1	1	1	1	1	1	1	1	1	1	1	1	1	1	1	1	1	1	1	1	1	1	1	1	1
BPSL0918	Putative FK-506-binding protein (FKBP)	1	1	1	1	1	1	1	1	1	1	1	0.99	1	1	1	1	1	1	1	0.99	1	1	1	1	1	1	1	1	1	1	1	1	1	1	1	1	0.99	1	1	1	1	1	1	1	1	1	1	1
BPSL1001	Membrane-attached superoxide dismutase	1	1	1	1	1	1	1	1	1	1	1	1	1	1	1	1	0.99	1.01	1	1	0.99	1	1	1	1	1	0.99	1	1	0.99	0.99	1	1	1	1	1	1	1	1	0.99	1	1	1	0.99	1	1	1	1
BPSL1039	Putative transmembrane ABC transporter	1	1	1	1	1	0.99	0.99	1	1	1	1	1	1	1	1	0.99	0.99	1	1	1	1	1	0.99	1	0.99	1	1	1	1	1	1	1	1	1	1	1	1	1	1	1	1	0.99	1	1	1	1	1	1
BPSL1040	ABC transporter ATP-binding protein	1	1	1	1	1	1	1	1	1	1	1	1	1	1	1	1	1	1	1	1	1	1	1	1	1	1	1	1	1	1	1	1	1	1	1	1	1	1	1	1	1	1	1	1	1	1	1	1
BPSL1054	Serine protease inhibitor Ecotin	0.99	0.99	0.99	0.99	0.99	0.99	0.99	0.99	0.99	0.99	0.99	0.99	1	0.99	0.99	0.99	0.99	0.99	0.99	0.99	0.99	0.99	0.99	1	0.99	1	0.99	0.99	0.99	0.99	0.99	0.99	0.99	0.99	0.99	0.99	0.98	0.99	0.99	0.99	0.99	0.99	0.99	0.99	0.99	0.99	0.99	0.99
BPSL1057	Hypothetical protein	1	1	1	1	1	1	1	1	1	1	1.01	1.01	1	1	1	1	1	1	1	1	1	1	1	1	1	1	1	1	1	1	1	1	1	1	1.01	1.01	1	1	1	1	1	1	1.01	1.01	1	1	1	1
BPSL1105	bsa-specific regulator, bspR	0.99	0.99	0.99	0.99	0.99	0.99	0.99	0.99	0.99	0.99	0.99	0.99	0.99	0.99	0.99	0.99	0.99	0.99	0.99	0.99	0.99	0.99	0.99	0.99	0.99	1	0.99	0.99	0.99	0.99	0.99	0.99	0.99	0.99	0.99	0.99	0.99	0.99	0.99	0.99	0.99	0.99	0.99	0.99	0.99	0.99	0.99	0.99
BPSL1505_rpoS	RNA polymerase sigma factor	1	1	1	1	1	1	1	0.99	0.99	0.99	1	1	1	1	0.99	1	1	1	1	1	1	1	1	1	1	1	1	1	1	1	1	1	1	1	0	1	1	1	1	1	1	1	1	1	1	1	1	1
BPSL1528	Virulence regulatory protein	0.98	0.98	0.98	1	1	0.98	0.98	0.98	0.98	0.98	0.98	0.97	0.98	0.97	0.98	0.98	0.98	0.98	0.98	0.98	0.98	0.98	0.98	0.98	0.98	1	0.99	0.98	0.98	0.98	0.98	0.98	0.99	0.99	0	0.99	0.98	0.98	0.98	0.98	0.98	0.98	0.98	0.98	0.92	0.98	0.98	0.97
BPSL1549_blf1	Burkholderia lethal factor I	1	1	1	1	1	1	1	1	1	1	1	1	1	0.99	1	1	1	1	1	1	1	1	1	1	1	1	1	1	1	1	1	1	1	1	0	0.98	1	1	1	1	1	1	1	1	1	1	1	1
BPSL1631	Potential virulence factor - manipulation of host autophagy	1	0.96	0.96	0.98	0.98	0.97	0.92	0.99	0.93	0.93	0.9	0.99	0.99	0.95	0.99	0.94	0.93	0.52	0.95	0.98	1	0.89	0.97	1	1	1	0.96	1.02	0.98	0.98	1.04	1.01	0.95	0.93	0.98	0.98	0.97	1.02	0.98	1.04	1.02	0.96	0.88	0.98	0.94	0.96	0.96	0.94
BPSL1705	Trimeric autotransporter adhesion - boaB	1	0.42	0.42	1	1	1	0.42	0.43	0.42	0.42	0.97	0.43	0.43	0.99	0.43	0.42	1	0.42	0.43	1	0.97	0.42	0.43	0.43	0.43	1	1	0.97	0.43	0.42	0.42	0.96	0.97	0.97	0.43	0.43	0.42	0.97	0.43	0.42	0.42	0.97	0.43	0.42	0.96	0.43	0.96	0.43
BPSL1936_oacA	Acetylation of O-polysaccharides	0.99	0.99	0.99	0.99	0.99	0.99	0.99	0.99	0.99	0.99	1	0.99	0.99	0.99	0.99	0.99	0.98	0.99	0.99	0.99	1	0.99	0.99	0.99	0.99	1	0.99	0.98	0.99	0.99	0.99	0.98	0.99	0.99	0.99	0.99	0.99	0.98	0.99	0.99	0.99	0.99	0.99	0.99	1	0.99	0.99	0.99
BPSL2063	Trimeric autotransporter adhesion	1	1	1	1	1	0.99	0.99	1	1	1	1	1	1	1	1	0.99	1	1	1	1	0.99	1	1	1	0.99	1	1	0.99	0.99	1	1	0.99	1	1	1	1	1	0.99	0.99	1	0.99	0.99	0.99	0.86	1	1	1	1
BPSL2198	Putative phospholipase	1	0.99	0.99	1	0.99	0.99	0.99	1	1	1	0.99	1	0.99	0.99	1	0.99	0.99	0.99	1	0.99	1	0.99	0.99	1	1	1	1	1	1	1	1	1	1	1	0.99	1	1	1	1	1	1	0.99	0.99	1	1	1	0.99	1
BPSL2237	Classical autotransporter	0.99	0.99	0.99	0.99	0.99	0.99	0.99	0.99	0.99	0.99	0.97	0.99	0.99	0.99	0.99	0.99	0.99	0.99	0.99	0.99	0.99	0.99	0.98	0.99	0.98	1	0.98	0.99	0.99	0.99	0.99	0.99	0.99	0.99	0.99	0.99	0.99	0.99	0.99	0.99	0.98	0.99	0.99	0.99	0.99	0.99	0.99	0.99
BPSL2403_plcN	Phospholipase C	1	1	1	0.99	0.99	0.99	0.99	1	1	1	1	0.99	0.99	0.99	1	0.99	1	1	1	0.99	0.99	1	0.99	0.99	0.99	1	0.99	1	0.99	0.99	0.99	1	0.99	0.99	0.99	0.99	0.99	1	0.99	0.99	0.99	0.99	0.99	0.99	0.99	0.99	1	0.99
BPSL2537_dsbB	Disulphide bond protein B	0.99	1	1	1.01	1.01	1	1	0.99	0.99	0.99	0.99	0.99	1	0.99	0.99	1	0.99	1	1.01	1	1	1	0.99	1	0.99	1	1	0.99	0.99	0.99	0.99	1	0.99	0.99	0.99	0.99	1	0.99	0.99	0.99	0.99	0.99	1	0.99	0.99	0.99	1	0.99
BPSL2672_wbiI_LPS	Lipopolysaccharide	1	1	1	0.99	0.99	1	1	1	1	1	1	0.86	1	1	1	1	1	1	0.99	1	0.86	1	1	1	1	1	1	1	1	1	1	1	1	1	1	1	0.86	1	1	1	0.86	1	1	1	1	1	1	1
BPSL2673_wbiH_LPS	Lipopolysaccharide	1	1	1	1	1	1	1	0.99	0.99	0.99	0.99	0.56	1	0.99	0.99	1	1	1	1	1	0.56	1	0.99	1	0.99	1	1	0.99	1	1	1	0.99	0.98	0.98	0.99	0.99	0.56	0.99	1	1	0.56	0.99	0.99	0.99	0.99	0.98	1	0.99
BPSL2674_wbiG_LPS	Lipopolysaccharide	0.99	0.99	0.99	0.99	0.99	1	1	1	1	1	0.99	0.58	0.99	0.99	1	1	0.99	0.99	1	0.99	0.58	0.99	0.99	0.99	1	1	0.99	0.99	0.99	1	1	0.99	0.99	0.99	0.99	0.99	0.58	0.99	0.99	1	0.58	0.99	1	0.99	0.99	0.99	0.99	1
BPSL2675_wbiF_LPS	Lipopolysaccharide	1	0.99	0.99	1	1	0.99	0.99	0.99	0.99	0.99	0.99	0.63	0.98	0.98	0.99	0.99	0.99	0.99	0.99	0.99	0.63	0.99	1	1	0.99	1	0.99	0.99	0.99	1	1	0.99	0.99	0.99	0.99	0.99	0.63	0.99	0.99	1	0.63	0.99	0.99	0.98	1	0.99	0.99	0.99
BPSL2676_wbiE_LPS	Lipopolysaccharide	0.99	1	1	1	1	0.99	0.99	0.99	0.99	0.99	1	0	0.99	0.99	0.99	0.99	0.99	1	1	0.99	0	1	1	1	0.99	1	0.99	0.99	0.99	0.99	0.99	0.99	1	1	0.99	0.99	0	0.99	0.99	0.99	0	0.99	0.99	0.99	1	1	0.99	1
BPSL2677_wbiD_LPS	Lipopolysaccharide	0.99	0.99	0.99	1	1	1	0.76	0.99	0.99	0.99	0.99	0	0.99	0.99	0.99	0.99	0.99	0.99	0.99	0.99	0	0.99	1	1	0.99	1	0.99	0.99	0.99	0.99	0.99	0.99	0.99	0.99	0.99	0.99	0	0.99	0.99	0.99	0	0.99	0.99	0.99	0.99	0.99	0.99	0.99
BPSL2678_wbiC_LPS	Lipopolysaccharide	1	1	1	1	1	1	1	1	1	1	1	0	1	1	1	1	1	1	1	1	0	1	1	1	1	1	1	1	1	1	1	0.99	1	1	1	1	0	1	0.99	1	0	1	1	1	1	1	1	1
BPSL2679_wbiB_LPS	Lipopolysaccharide	1	0.99	0.99	0.99	0.99	0.99	0.99	0.99	0.99	0.99	0.99	0	0.99	0.99	0.99	0.99	1	0.99	1	0.99	0	0.99	0.99	0.99	0.99	1	1	0.99	0.99	0.99	0.99	0.99	0.99	0.99	0.99	0.99	0	0.99	0.99	0.99	0	1	0.99	0.99	0.99	0.99	0.99	0.99
BPSL2680_wbiA_LPS	Lipopolysaccharide	1	0.99	0.99	1	1	0.99	0.99	0.99	0.99	0.99	1	0	1	1	0.99	0.99	0.99	0.99	1	1	0	0.99	1	1	0.99	1	1	1	1	0.99	0.99	1	1	1	0.99	0.99	0	1	1	0.99	0	1	0.99	1	1	1	1	0.99
BPSL2754	Type IV pilin	0.99	0.95	0.95	0.99	0.99	0.99	0.99	0.97	0.97	0.97	0.98	0.99	0.99	0.99	0.97	0.98	0.99	0.95	1	1	1	0.95	1	0.95	0.99	1	0.99	0.98	0.98	0.94	0.94	0.99	1	1	0.99	0.99	0.99	0.98	0.98	0.94	0.99	0.99	0.99	0.98	1	0.99	0.98	1
BPSL2755	Type IV pilin	0.98	1	1	0.98	0.98	0.97	0.97	1	1	1	0.99	0.99	0.99	0.98	1	0.97	1	1	1	0.97	1	1	1	1	0.99	1	1	0.99	0.98	0.98	0.98	0.98	1	1	0.98	0.98	0.98	0.99	0.98	0.98	1	0.98	0.98	0.99	1	0.98	0.98	0.98
BPSL2769_CPS_IV	Capsular polysaccharide IV	1	1	1	1	1	1	1	1	1	1	1	1	0.99	1	1	1	1	1	1	1	1	1	1	1	1	1	0.99	1	0.99	0.99	0.99	1	1	1	1	1	1	1	0.99	0.99	1	1	0.99	1	1	1	1	1
BPSL2770_CPS_IV	Capsular polysaccharide IV	1	1	1	0.99	0.99	0.99	0.96	1	1	1	0.95	0.96	0.99	0.99	1	0.99	1	0.96	0.99	0.99	0.99	0.75	0.99	1	1	1	0.97	0.99	1	0.96	0.96	0.96	0.96	0.96	0.96	0.96	1	0.99	1	0.96	0.96	0.95	1	1	0.96	0.96	0.96	0.96
BPSL2771_CPS_IV	Capsular polysaccharide IV	1	1	1	1	1	1	1	0.99	0.99	0.99	1	1	0.99	1	0.99	1	1	1	0.99	0.98	1	1	1	1	1	1	0.99	1	0.99	1	1	1	0.99	0.99	1	1	1	1	0.99	1	0.99	0.99	1	1	1	1	1	1
BPSL2772_CPS_IV	Capsular polysaccharide IV	0.99	1	1	0.99	0.99	0.99	0.99	0.99	0.99	0.99	0.99	1	0.99	0.98	0.99	0.98	0.99	1	0.99	0.99	0.99	1	0.98	1	0.98	1	0.99	1	1	0.99	0.99	0.99	1	1	0.99	0.99	1	1	1	0.99	1	0.99	0.99	0.99	0.99	0.99	0.99	0.99
BPSL2773_CPS_IV	Capsular polysaccharide IV	0.97	0.86	0.86	1	1	0.92	0.99	1	1	1	0.95	0.91	0.99	1	1	0.99	0.99	0.84	1	1	0.97	0.86	0.91	0.97	0.99	1	0.99	1	1	0.99	0.99	0.99	0.99	0.99	0.92	0.92	0.92	1	1	0.99	0.99	0.91	0.97	0.92	0.95	0.97	1	0.99
BPSL2774_CPS_IV	Capsular polysaccharide IV	0.99	0.99	0.99	0.99	0.99	0.99	0.99	0.99	0.99	0.99	0.99	0.99	0.99	0.99	0.99	0.99	0.99	0.99	0.99	0.99	0.99	0.99	0.98	0.99	0.99	1	0.99	0.99	0.98	0.99	0.99	0.99	0.99	0.99	0.99	0.99	0.98	0.99	0.98	0.99	0.99	0.99	0.99	0.98	0.99	0.99	0.98	0.99
BPSL2775_CPS_IV	Capsular polysaccharide IV	1	0.99	0.99	1	1	0.99	1	0.99	0.99	0.99	1	1	1	1	0.99	0.99	0.99	0.99	1	1	1	0.99	1	1	1	1	1	1	1	0.98	0.98	0.99	0.99	0.99	0.99	0.99	1	1	1	0.98	1	1	1	1	1	1	1	1
BPSL2776_CPS_IV	Capsular polysaccharide IV	0.99	0.99	0.99	0.99	0.99	0.99	0.99	0.95	0.95	0.95	0.99	0.99	0.99	0.99	0.95	0.99	0.99	0.99	0.99	0.99	0.99	0.99	0.99	0.99	0.99	1	0.99	0.99	0.99	0.99	0.99	0.99	0.95	0.95	0.99	0.99	0.99	0.99	0.99	0.99	0.99	0.99	0.99	0.99	0.99	0.99	0.99	0.99
BPSL2777_CPS_IV	Capsular polysaccharide IV	1	0.99	0.99	0.99	0.99	0.99	0.99	0.99	0.99	0.99	0.99	0.99	1.01	1.01	0.99	0.99	0.98	0.99	1.01	0.99	0.99	1	0.99	1	0.99	1	0.99	0.99	0.99	1.01	1.01	0.99	0.99	0.99	0.99	0.99	0.99	0.99	0.99	1.01	0.99	1	0.99	0.99	1.01	0.99	0.99	1.01
BPSL2778_CPS_IV	Capsular polysaccharide IV	1	0.99	0.99	0.99	0.99	0.99	0.99	0.99	0.99	0.99	0.99	0.99	0.99	1	0.99	0.99	0.99	0.99	0.99	0.99	0.99	1	0.99	1	0.99	1	0.99	0.99	0.99	0.99	0.99	0.99	0.99	0.99	0.99	0.99	0.99	0.99	0.99	0.99	0.99	1	0.99	0.99	1	0.99	0.99	1
BPSL2779_CPS_IV	Capsular polysaccharide IV	1	0.98	0.98	1	1	1	1	1	1	1	1	0.99	1	1	1	1	1	1	0.99	0.98	1	1	0.98	1	0.97	1	0.99	1	1	1	1	1	0.99	0.99	0.99	0.99	0.99	1	1	1	1	1	0.99	1	1	1	0.98	1
BPSL2780_CPS_IV	Capsular polysaccharide IV	1	0.99	0.99	1	1	0.99	0.99	1	1	1	0.99	1	1	1	1	0.99	1	0.99	0.99	0.99	0.99	1	0.99	1	0.99	1	1	0.99	1	1	1	1	1	1	0.99	0.99	0.99	0.99	1	1	1	1	1	1	1	0.99	0.99	1
BPSL2781_CPS_IV	Capsular polysaccharide IV	1	1	1	1	1	1	1	1	1	1	1	1	0.99	1	1	0.99	0.99	1	1	1	1	1	1	1	1	1	1	0.99	1	1	1	1	1	1	1	1	1	0.55	1	1	1	1	0.99	1	1	1	1	0.99
BPSL2782_CPS_IV	Capsular polysaccharide IV	1	1	1	1	1	0.99	0.99	0.99	0.99	0.99	1	1	1	1	0.99	0.68	1	1	1	1	1	1	1	1	1	1	1	1	1	1	1	1	1	1	1	1	1	1	1	1	1	1	1	1	1	1	1	1
BPSL2783_CPS_IV	Capsular polysaccharide IV	1.01	1	1	1.01	1.01	1.01	1.01	1	1	1	1.01	1.01	1	1	1	1.01	1.01	1	1	1	1.01	1.01	1.01	1.01	1	1	1.01	1.01	1.01	1.01	1.01	1	1	1	1	1	1.01	1.01	1.01	1.01	1	1	0.97	0.99	1	1	1	1.02
BPSL2784_CPS_IV	Capsular polysaccharide IV	0.93	0.89	0.89	0.9	0.9	0.93	0.93	0.94	0.94	0.94	0.93	0.94	0.98	1	0.94	0.93	0.89	0.89	0.89	1	0.96	0.9	0.99	0.89	0.94	1	0.93	0.89	0.94	0.94	0.94	0.89	0.99	0.99	0.94	0.94	0.94	0.89	0.94	0.94	0.89	0.93	0.87	0.91	0.9	0.95	0.94	0.91
BPSL2785_CPS_IV	Capsular polysaccharide IV	0.99	0.99	0.99	0.99	0.99	0.99	0.99	1	1	1	1	1	0.99	1	1	1	0.99	0.99	0.99	0.99	0.99	0.99	0.99	0.99	1	1	0.99	1	1	1	1	1	1	1	1	1	1	1	1	1	1	1	1	1	1	1	1	1
BPSL2786_CPS_I	Capsular polysaccharide I	1.02	1.02	1.02	1.02	1.02	1	1	0.99	0.99	0.99	1	1	1	1.02	0.99	1	0.98	1.02	1	1	1.02	1.02	1	1	1.02	1	1	1.02	0.99	0.99	0.99	1	0.99	0.99	1	1	1	1.02	0.99	0.99	1	0.99	1.02	1	1	0.99	1	1.02
BPSL2787_CPS_I	Capsular polysaccharide I	1	1	1	1	1	0.99	0.99	0.99	0.99	0.99	1	1	0.99	1	0.99	0.99	1	1	1	1	1	1	0.99	1	1	1	1	0.99	0.99	1	1	1	1	1	1	1	1	0.99	0.99	1	0.99	0.99	0.99	0.99	0.99	0.99	1	0.99
BPSL2788_CPS_I	Capsular polysaccharide I	1	0.99	0.99	1	1	0.99	0.99	0.99	0.99	0.99	0.99	0.99	0.99	0.99	0.99	0.99	0.99	0.99	0.99	0.99	0.99	1	0.99	1	1	1	0.99	0.99	0.99	0.99	0.99	0.99	1	1	0.99	0.99	1	0.99	0.99	0.99	0.99	0.99	0.99	0.98	0.99	0.99	1	1
BPSL2789_CPS_I	Capsular polysaccharide I	0.99	0.99	0.99	0.99	0.99	0.99	0.99	0.99	0.99	0.99	0.99	0.99	0.99	0.99	0.99	0.78	0.99	0.78	0.99	0.99	0.69	0.99	0.99	0.99	0.99	1	0.99	0.99	0.99	0.99	0.99	0.99	0.99	0.99	0.99	0.99	0.99	0.99	0.99	0.99	0.99	0.99	0.99	0.99	0.99	0.99	0.99	0.78
BPSL2790_CPS_I	Capsular polysaccharide I	0.99	0.99	0.99	1	1	1	1	0.99	0.99	0.99	0.99	1	0.99	0.99	0.99	1	1	0.99	0.99	1	1	0.99	1	1	1	1	0.99	1	0.99	0.99	0.99	0.99	0.99	0.99	0.99	0.99	0.99	1	0.99	0.99	0.99	1	0.99	0.99	0.99	0.99	0.99	0.99
BPSL2791_CPS_I	Capsular polysaccharide I	0.99	0.99	0.99	0.99	0.99	0.99	0.99	0.99	0.99	0.99	0.99	0.99	0.99	0.99	0.99	0.99	0.99	0.95	1	0.99	0.99	0.99	0.99	0.99	0.99	1	0.98	0.99	0.99	0.99	0.99	0.99	0.99	0.99	0.99	0.99	0.99	0.99	0.99	0.99	0.99	0.95	0.98	0.99	0.99	0.99	0.99	1
BPSL2792_CPS_I	Capsular polysaccharide I	0.99	1	1	1	1	1	1	1	1	1	0.99	0.99	0.99	1	1	1	1	0.96	1	1	0.99	1	1	1	0.99	1	0.99	0.99	1	0.99	0.99	0.99	1	1	0.99	0.99	0.99	0.99	1	0.99	0.99	1	1	1	0.99	0.99	0.99	1
BPSL2793_CPS_I	Capsular polysaccharide I	1	1	1	1	1	1	1	0.99	0.99	0.99	1	1	1	1	0.99	1	1	1	1	1	1	1	1	0.99	1	1	1	1	1	1	1	1	0.98	0.98	0.99	0.99	1	1	1	1	1	1	1	1	1	1	1	1
BPSL2794_CPS_I	Capsular polysaccharide I	0.99	0.99	0.99	0.99	0.99	0.99	0.99	0.99	0.99	0.99	0.99	0.99	0.99	0.99	0.99	0.99	0.99	1	1	0.99	1	0.99	0.99	0.99	0.99	1	0.99	0.99	0.99	0.99	0.99	0.99	0.99	0.99	0.99	0.99	0.99	0.99	0.99	0.99	0.99	0.99	0.99	0.99	0.99	0.99	0.99	0.99
BPSL2795_CPS_I	Capsular polysaccharide I	0.99	0.99	0.99	0.99	0.99	0.99	0.99	0.98	0.98	0.98	0.99	0.99	0.99	0.99	0.98	0.99	0.99	0.99	0.99	0.99	0.99	0.99	0.99	0.99	0.99	1	0.99	0.99	0.99	0.99	0.99	0.99	0.99	0.99	0.99	0.99	0.99	0.99	0.99	0.99	0.99	0.99	0.99	0.99	0.99	0.99	0.99	1
BPSL2796_CPS_I	Capsular polysaccharide I	1	1	1	1	1	1	1	1	1	1	1	0.99	1	1	1	1	1	1	1	1	1	1	1	1	1	1	1	1	1	1	1	1	1	1	1	1	1	1	1	1	1	1	1	1	1	1	1	1
BPSL2797_CPS_I	Capsular polysaccharide I	1	1	1	1	1	1	1	1	1	1	1	1	1	1	1	1	1	1	1	1	1	1	1	1	1	1	1	1	1	1	1	1	1	1	1	1	1	1	1	1	1	1	0.99	1	1	1	1	1
BPSL2798_CPS_I	Capsular polysaccharide I	1	1	1	1	1	1	1	0.99	0.99	0.99	1	0.99	0.98	0.99	0.99	1	0.99	1	1	1	1	1	1	1	0.99	1	0.99	0.99	0.99	0.99	0.99	0.99	0.99	0.99	1	1	0.98	0.99	0.99	0.99	0.99	0.98	0.99	1	0.99	0.99	0.99	0.98
BPSL2799_CPS_I	Capsular polysaccharide I	0.99	0.99	0.99	0.99	0.99	0.98	0.98	0.99	0.99	0.99	0.99	1	0.99	0.99	0.99	0.99	0.95	0.99	0.99	1	0.99	0.99	1	0.99	0.99	1	0.95	0.99	1	0.99	0.99	0.99	0.99	0.99	0.99	0.99	0.99	0.99	1	0.99	0.99	0.99	0.99	0.99	0.95	0.99	0.95	0.99
BPSL2800_CPS_I	Capsular polysaccharide I	0.99	0.99	0.99	0.99	0.99	0.99	0.85	0.99	0.99	0.99	0.99	0.99	0.99	0.99	0.99	0.99	0.99	0.99	0.99	0.99	0.99	0.99	0.99	0.99	0.99	1	0.99	0.99	0.99	0.99	0.99	0.99	0.99	0.99	0.99	0.99	0.99	0.99	0.99	0.99	0.99	0.99	0.99	0.99	0.99	0.99	0.99	0.99
BPSL2801_CPS_I	Capsular polysaccharide I	1	0.98	0.98	0.98	0.98	0.99	0.99	0.98	0.98	0.98	1	0.99	0.99	0.99	0.98	0.99	0.99	0.98	0.99	0.99	0.99	0.98	0.99	1	0.99	1	0.99	0.99	0.99	0.99	0.99	0.99	0.98	0.98	0.99	0.99	0.99	0.99	0.99	0.99	0.99	0.99	1	0.99	0.99	0.98	0.99	0.99
BPSL2802_CPS_I	Capsular polysaccharide I	1	0.98	0.98	0.99	0.99	0.99	0.99	0.99	0.99	0.99	0.99	0.98	0.99	1	0.99	0.99	0.99	0.99	0.99	0.99	0.99	0.98	0.99	0.98	1	1	0.98	0.99	0.98	0.99	0.99	0.99	0.99	0.99	0.99	0.99	0.99	0.99	0.98	0.99	0.99	0.99	0.99	0.99	0.98	0.99	0.98	0.99
BPSL2803_CPS_I	Capsular polysaccharide I	0.99	1	1	1	1	1	1	1	1	1	1	0.99	0.99	1	1	0.99	1	1	1	1	1	1	1	1	0.99	1	1	1	0.99	0.99	0.99	1	1	1	1	1	1	1	0.99	0.99	1	1	1	1	0.99	0.99	1	1
BPSL2804_CPS_I	Capsular polysaccharide I	1	1	1	1	1	1	1	1	1	1	1	1	1	1	1	1	1	1	1	1	1	1	1	1	1	1	1	1	1	1	1	1	1	1	1	1	1	1	1	1	1	1	1	1	1	1	1	1
BPSL2805_CPS_I	Capsular polysaccharide I	1	1	1	1	1	1	1	0.99	0.99	0.99	0.99	1	1	1	0.99	1	1	1	1	1	1	1	1	1	1	1	1	1	1	1	1	1	1	1	1	1	1	1	1	1	1	1	1	1	1	1	0.99	1
BPSL2806_CPS_I	Capsular polysaccharide I	1	1	1	1	1	1	0.99	1	1	1	1	1	0.99	1	1	1	1	1	1	1	1	1	1	1	1	1	1	1	1	1	1	1	1	1	0.99	0.99	0.99	1	1	1	1	1	1	1	1	1	1	1
BPSL2807_CPS_I	Capsular polysaccharide I	1	1	1	1	1	1	1	1	1	1	1	1	1	1	1	1	1	1	1	1	1	1	1	1	1	1	1	1	1	1	1	1	1	1	0.99	0.99	1	1	1	1	1	1	1	1	1	1	1	0.99
BPSL2808_CPS_I	Capsular polysaccharide I	0.99	0.99	0.99	0.99	0.99	1	1	0.99	0.99	0.99	0.99	0.99	0.99	0.99	0.99	0.99	0.99	0.99	0.99	0.99	0.99	0.99	1	0.99	0.99	1	0.99	0.99	0.99	1	1	0.99	1	1	0.99	0.99	0.99	0.99	0.99	1	0.99	0.99	0.99	0.99	0.99	0.99	1	0.99
BPSL2809_CPS_I	Capsular polysaccharide I	0.99	1	1	0.99	0.99	0.99	0.99	0.99	0.99	0.99	0.99	0.99	1	0.99	0.99	0.99	1	1	0.99	1	1	1	0.99	0.99	0.99	1	0.99	0.99	0.99	0.99	0.99	0.99	0.99	0.99	0.99	0.99	0.99	0.99	0.99	0.99	0.99	0.99	0.99	0.99	0.99	0.99	0.99	0.99
BPSL2810_CPS_I	Capsular polysaccharide I	1	0.99	0.99	1	1	1	1	1	1	1	1	1	1	1	1	1	0.99	0.99	1	1	1	1	1	1	0.99	1	1	1	1	1	1	1	0.99	0.99	1	1	0.99	1	1	1	1	1	0.99	1	1	1	1	1
BPSL2863_dpsA	Ferritin - oxidative stress protection	1	1	1	1	1	1	1	1	1	1	1	1	1	1	1	1	1	1	1	1	1	1	1	1	1	1	0.99	1	1	1	1	1	1	1	1	1	1	1	1	1	1	1	1	1	1	1	1	1
BPSL2865_katG	Catalase peroxidase	0.99	0.99	0.99	1	1	1	0.99	0.98	0.98	0.98	1	0.99	1	1	0.98	1	0.99	1	0.99	1	0.99	0.99	1	1	0.99	1	0.99	0.99	1	0.99	0.99	0.99	0.99	0.99	0.99	0.99	0.99	0.99	1	0.99	0.99	0.99	0.99	0.99	0.99	1	1	1
BPSL2866_oxyR	Oxidative stress regulatory protein	0.99	1	1	1	1	1	1	1	1	1	1	1	1	1	1	1	1	1	1	1	1	1	1	1	0.99	1	1	1	1	0.99	0.99	1	1	1	1	1	0.99	1	1	0.99	1	1	1	1	1	1	1	0.99
BPSS0067_plcN3	Phospholipase C	0.99	0.99	0.99	0.99	0.99	0.99	0.99	0.99	0.99	0.99	1	0.99	0.99	0.99	0.99	0.99	1	0.99	0.99	0.99	1	0.99	0.99	0.99	0.99	1	0.99	0.99	0.99	1	1	1	0.99	0.99	0.99	0.99	0.99	0.99	0.99	1	1	0.99	0.99	0.99	0.99	0.99	1	0.99
BPSS0088_bpaD	Trimeric autotransporter adhesin	0.86	0.71	0.71	0.94	0.94	0.83	0.53	0.94	0.94	0.94	0.9	0.84	0.91	0.55	0.91	0.82	0.82	0.44	0.9	0.86	0.86	0.54	0.69	0.9	0.84	1	0.77	0.87	0.82	0.82	0.88	0.89	0.93	0.59	0.73	0.93	0.82	0.82	0.82	0.88	0.83	0.83	0.82	0.84	0.9	0.89	0.92	0.87
BPSS0417_CPSII	Capsular polysaccharide II	0.99	0.99	0.99	1	1	0.99	0.99	0.99	0.99	0.99	0.99	1	0.97	0.99	0.99	0.99	0.97	0.99	1	0.97	1	0.99	1	0.99	0.97	1	1	0.99	0.97	0.99	0.99	0.99	0.99	0.99	0.97	0.97	0.99	0.99	0.97	0.99	0.97	1	0.97	0.99	0.97	0.99	0.99	0.97
BPSS0418_CPSII	Capsular polysaccharide II	0.99	1	1	1	1	1	1	0.99	0.99	0.99	1	1	1	0.99	0.99	1	1	1	1	0.99	1	1	1	1	1	1	0.99	0.99	1	0.99	0.99	0.99	0.99	0.99	1	1	0.99	0.99	1	0.99	0.99	0.99	1	0.99	0.99	1	1	0.99
BPSS0419_CPSII	Capsular polysaccharide II	0.99	0.99	0.99	0.99	0.99	0.98	0.98	1	1	1	0.99	1	0.99	1	1	0.98	0.99	0.99	0.99	0.99	0.99	0.99	0.99	0.99	1	1	0.99	0.99	1	0.99	0.99	0.99	1	1	1	1	0.99	0.99	1	0.99	1	0.99	0.99	1	0.99	1	1	1
BPSS0420_CPSII	Capsular polysaccharide II	0.99	0.99	0.99	0.99	0.99	0.99	0.99	0.99	0.99	0.99	0.99	0.99	0.99	0.99	0.99	0.99	0.99	0.99	0.99	0.99	0.99	0.99	0.99	0.99	0.99	1	0.99	0.99	0.99	0.99	0.99	0.99	0.99	0.99	0.99	0.99	0.99	0.99	0.99	0.99	0.99	0.99	0.99	0.99	0.99	1	0.99	0.99
BPSS0421_CPSII	Capsular polysaccharide II	0.99	0.99	0.99	0.99	0.99	0.99	0.99	0.99	0.99	0.99	0.99	0.99	1	0.99	0.99	0.99	0.99	0.99	0.99	0.99	0.99	0.99	0.99	0.99	0.99	1	0.99	0.99	0.99	0.99	0.99	0.99	0.99	0.99	0.99	0.99	0.99	0.99	0.99	0.99	0.99	0.99	0.99	0.99	0.99	0.99	0.99	0.99
BPSS0422_CPSII	Capsular polysaccharide II	0.99	1	1	1	1	1	1	1	1	1	0.99	0.99	1	0.99	1	1	0.99	1	1	0.99	1	1	0.99	0.99	1	1	1	1	0.99	0.99	0.99	1	0.99	0.99	1	1	0.99	1	0.99	0.99	0.99	1	0.99	1	1	0.99	0.99	1
BPSS0423_CPSII	Capsular polysaccharide II	0.99	1	1	0.99	0.99	0.99	0.99	0.99	0.99	0.99	1	1	0.99	0.99	0.99	0.99	1	1	0.99	0.99	1	1	1	1	0.99	1	1	0.99	1	0.99	0.99	0.99	1	1	1	1	0.98	0.99	1	0.99	1	0.99	0.98	0.99	0.99	0.99	0.99	1
BPSS0424_CPSII	Capsular polysaccharide II	1	0.99	0.99	0.99	0.99	0.99	0.99	1	1	1	0.99	1	0.99	0.99	1	0.99	0.99	0.99	0.99	0.99	0.99	0.99	0.99	0.99	0.99	1	0.99	0.99	0.99	0.99	0.99	0.99	0.99	0.99	0.99	0.99	0.99	0.99	0.99	0.99	0.99	0.99	0.99	0.99	0.99	0.99	0.99	0.99
BPSS0425_CPSII	Capsular polysaccharide II	1	1	1	0.99	0.99	0.99	0.99	1	1	1	0.99	0.99	0.98	0.99	1	0.99	0.99	1	0.99	1	1	1	1	1	1	1	0.99	0.99	0.99	0.99	0.99	0.99	0.99	0.99	0.99	0.99	0.98	0.99	0.99	0.99	0.98	0.99	0.99	0.99	0.98	0.99	0.99	0.99
BPSS0426_CPSII	Capsular polysaccharide II	1	1	1	1	1	0.98	0.98	0.99	0.99	0.99	0.99	0.99	0.99	0.99	0.99	0.99	0.99	1	1	1	0.99	1	1	0.81	0.99	1	0.99	0.99	0.99	0.99	0.99	0.99	0.99	0.99	0.99	0.99	0.99	0.99	0.99	0.99	0.99	0.99	0.99	0.99	0.99	0.99	0.99	0.99
BPSS0427_CPSII	Capsular polysaccharide II	1	1	1	1	1	1	1	1	1	1	0.99	1	1	1	1	1	1	1	1	1	1	1	1	1	1	1	1	1	1	1	1	1	1	1	1	1	1	1	1	1	1	1	1	1	1	1	1	1
BPSS0428_CPSII	Capsular polysaccharide II	1	1	1	1	1	1	1	1	1	1	1	1	1	1	1	1	1	1	0.99	0.99	1	1	0.99	1	1	1	1	1	1	1	1	1	1	1	1	1	1	1	1	1	1	1	1	1	1	1	1	1
BPSS0429_CPSII	Capsular polysaccharide II	0.99	1	1	0.99	0.99	0.99	0.99	0.99	0.99	0.99	0.99	0.99	0.99	0.99	0.99	0.99	0.99	1	0.99	1	0.99	1	1	0.99	0.99	1	0.99	1	0.99	0.99	0.99	0.99	0.99	0.99	0.99	0.99	0.99	1	0.99	0.99	0.99	0.99	1	0.99	0.99	0.99	1	0.99
BPSS0492_aphC	Alkyl Hydroperoxide Reductase	1	1	1	1	1	1	1	1	1	1	1	1	0.99	1	1	1	1	1	1	1	1	1	1	1	1	1	1	1	1	1	1	1	0.99	0.99	1	1	1	1	1	1	1	1	1	1	1	1	1	1
BPSS0586_pchE	Pyochelin synthetase	0.99	0.99	0.99	0.99	0.99	0.99	0.51	0.99	0.99	0.99	0.98	0.98	0.98	0.99	0.99	0.41	0.98	0.21	0.98	0.94	0.98	0.99	0.99	0.99	0.99	1	0.42	0.98	0.99	0.99	0.99	0.98	0.98	0.98	0.98	0.98	0.98	0.51	0.99	0.99	0.98	0.98	0.99	0.98	0.51	0.43	0.98	0.27
BPSS0796	Surface expressed protein	0.98	0.98	0.98	0.99	0.99	0.99	0.99	0.99	0.99	0.99	0.98	0.99	1	0.99	0.99	0.98	0.99	0.97	1	0.99	1	0.98	0.99	1	1	1	0.99	0.99	0.99	0.99	0.99	0.99	0.99	0.98	0.99	0.99	0.98	1	0.99	0.99	0.99	0.99	0.99	0.99	0.99	0.99	1	1
BPSS0885_pmlI	N-acylhomoserine lactone synthase	1	1	1	1	1	1	1	0.99	0.99	0.99	1	1	1	0.99	0.99	1	1	1	1	0.68	1	1	1	1	0.99	1	1	1	1	1	1	1	1	1	1	1	0.99	1	1	1	1	1	1	1	1	1	1	1
BPSS0887_pmlR	N-acylhomoserine lactone dependent regulatory protein	1	1	1	1	1	0.99	1	1	1	1	1	1	1	1	1	1	1	1	1	1	1	1	1	1	1	1	1	1	1	1	1	1	1	1	1	1	1	1	1	1	1	1	1	1	1	1	1	1
BPSS0908	Surface expressed protein	0.99	1	1	1	1	1	0.99	1	1	1	0.99	1	0.99	1	1	1	1	1	1	0.99	0.99	1	0.99	0.99	1	1	0.99	0.99	0.99	0.99	0.99	0.99	0.99	0.99	1	1	0.99	0.99	0.99	0.99	0.99	0.99	0.99	0.99	0.99	1	0.98	1
BPSS0945	Peptidase	1	1	1	0.99	0.99	0.98	0.99	0.99	0.99	0.99	0.99	0.99	0.99	0.99	0.99	0.64	0.99	0.64	0.99	0.98	1	1	1	0.99	0.99	1	0.65	1	0.99	0.98	0.98	1	1	1	0.98	0.98	0.98	1	0.99	0.98	1	0.98	0.99	0.99	0.99	1	0.99	0.99
BPSS0962_bcaA	Extracellular serine protease precursor	0.99	0.99	0.99	0.99	0.99	0.99	0.99	0.99	0.99	0.99	0.99	0.99	0.99	0.99	0.99	0.99	0.98	0.74	0.99	0.99	0.99	0.99	0.99	0.99	0.99	1	0.99	0.99	0.99	0.99	0.99	0.98	0.99	0.99	0.99	0.99	0.99	0.99	0.99	0.99	0.99	0.99	0.99	0.99	0.99	0.99	0.99	0.74
BPSS1039	Sensor kinase	0.99	0.99	0.99	0.99	0.99	0.99	0.99	0.99	0.99	0.99	0.99	0.99	0.99	0.96	0.99	0.79	1	0.99	0.99	0.99	0.99	0.99	0.99	0.99	0.99	1	0.99	0.99	0.99	0.99	0.99	0.99	0.99	0.99	0.99	0.99	0.99	0.99	0.99	0.99	0.99	0.99	0.99	0.99	0.99	0.99	0.99	0.99
BPSS1040	Sensor kinase	1	1	1	1	1	1	1	1	1	1	1	1	1	1	1	1	1	1	1	1	1	1	1	1	1	1	1	1	1	1	1	1	1	1	1	1	1	1	1	1	1	1	1	1	1	1	1	1
BPSS1385	Cell cycle-inhibiting factor	0.99	0	0	1	1	1	0.99	0	0	0	0.99	0	0	0	0	0.57	0	0	1	0	1	0	0	0.99	0	1	1	0.99	1	0	0	0.99	0.99	0.99	0	0	0	0.99	1	0	0	0.99	0	0.57	1	0	0.99	0.99
BPSS1434	Hypothetical protein	1	1	1	1	1	1	0.98	1	1	1	0.99	1	1	1	1	0.98	1	0.99	1	1	1	1	1	1	1	1	1	1	1	1	1	1	1	1	1	1	1	1	1	1	1	1	1	1	1	0.99	1	0.99
BPSS1439	trimeric autotransporter adhesin	1	0.99	0.99	1	1	1	1	1	1	1	0.99	1	1	1	1	0.97	1	0.98	0.99	0.98	0.98	0.99	0.98	1	1	1	1	1	1	0.99	0.99	0.99	1	1	1	1	1	1	1	0.99	1	1	1	1	1	1	1	1
BPSS1492_bimA	Hypothetical protein	1	0.99	0.99	1	1	0.99	0.99	0.98	0.98	0.98	0.99	0.99	0.99	0.99	0.98	0.99	0.99	0.99	1	1	0.98	0.99	0.99	1	0.97	1	0.37	0.98	0.99	0.98	0.98	0.99	0.99	0.99	0.37	0.37	0.37	0.99	0.99	0.98	0.37	0.99	0.37	0.98	0.99	0.37	0.99	0.37
BPSS1494_T6SS	Type 6 secretion system	0.99	0.99	0.99	1	1	0.99	0.99	0.99	0.99	0.99	0.96	1	1	0.99	0.99	0.99	0.99	0.99	0.99	0.99	0.99	0.99	0.99	0.99	0.99	1	0.99	0.99	0.99	1	1	0.99	0.99	0.99	1	1	0.99	0.99	0.99	1	0.99	1	1	0.99	1	1	0.99	0.99
BPSS1495_T6SS	Type 6 secretion system	0.97	1	1	0.97	0.97	0.99	0.99	0.99	0.99	0.99	0.99	0.99	0.99	0.99	0.99	0.99	0.99	1	1	0.99	0.99	1	1	1	0.99	1	0.98	0.99	0.99	0.98	0.98	0.99	0.99	0.99	0.99	0.99	0.68	0.99	0.99	0.98	0.99	0.99	0.99	0.99	0.99	0.99	0.99	0.98
BPSS1496_T6SS	Type 6 secretion system	1	1	1	0.99	0.99	0.99	1	0.99	0.99	0.99	1	0.99	0.99	0.99	0.99	1	0.99	1	1	0.99	0.99	1	1	1	1	1	1	0.99	1	1	1	0.99	0.99	0.99	0.99	0.99	0.98	1	1	1	0.99	0.99	1	0.99	0.99	0.99	0.98	0.99
BPSS1497_T6SS	Type 6 secretion system	0.99	1	1	0.99	0.99	1	1	1	1	1	0.99	0.99	0.99	1	1	1	1	0.99	0.99	0.99	0.99	1	0.99	0.99	0.99	1	0.99	0.99	1	0.99	0.99	0.99	0.99	0.99	0.99	0.99	0.99	0.99	1	0.99	0.99	1	0.99	1	1	1	0.99	0.99
BPSS1498_T6SS	Type 6 secretion system	1	1	1	1	1	1	1	1	1	1	1	1	1	1	1	1	1	1	1	1	1	1	1	1	1	1	1	1	1	1	1	1	1	1	1	1	1	1	1	1	1	1	1	1	1	1	1	1
BPSS1499_T6SS	Type 6 secretion system	1	1	1	0.98	0.98	0.98	1	0.98	0.98	0.98	0.98	0.98	0.98	0.98	0.98	0.98	0.98	1	0.97	0.98	1	1	1	1	0.98	1	0.98	0.98	0.98	0.98	0.98	0.98	0.98	0.98	0.98	0.98	0.98	0.98	0.98	0.98	0.98	0.98	0.98	0.98	0.98	0.98	0.98	0.98
BPSS1500_T6SS	Type 6 secretion system	0.99	0.99	0.99	0.99	0.99	0.99	0.99	0.99	0.99	0.99	0.99	0.99	0.99	0.99	0.99	0.84	0.99	0.99	0.99	0.99	0.99	0.99	0.99	0.99	0.99	1	0.99	0.99	0.99	0.99	0.99	0.99	0.99	0.99	0.99	0.99	0.99	0.99	0.99	0.99	0.99	0.99	0.99	0.99	0.99	0.99	0.99	0.99
BPSS1501_T6SS	Type 6 secretion system	0.99	1	1	0.98	0.98	0.99	0.99	0.98	0.98	0.98	0.99	0.99	0.98	0.99	0.98	0.84	0.99	0.72	0.99	0.98	0.99	1	0.99	0.99	0.98	1	0.99	0.99	0.99	0.98	0.98	0.99	0.99	0.99	0.99	0.99	0.98	0.99	0.99	0.98	0.99	0.99	0.98	0.99	0.99	0.9	0.99	0.84
BPSS1502_T6SS	Type 6 secretion system	0.99	0.99	0.99	0.99	0.99	0.99	0.84	0.99	0.99	0.99	0.99	0.99	0.99	0.99	0.99	0.77	0.99	0.78	0.99	0.99	0.99	0.99	0.99	0.99	0.99	1	0.82	0.99	0.99	0.99	0.99	0.99	0.99	0.99	0.85	0.99	0.99	0.99	0.99	0.99	0.99	0.99	0.99	0.99	0.99	0.84	0.99	0.78
BPSS1503_T6SS	Type 6 secretion system	0.99	0.99	0.99	0.99	0.99	0.99	0.99	0.99	0.99	0.99	1	0.99	0.99	0.99	0.99	0.99	0.99	0.99	0.99	0.99	0.99	0.99	0.99	0.99	0.99	1	0.87	0.99	0.99	0.99	0.99	0.99	0.97	0.97	0.99	0.99	0.99	0.99	0.99	0.99	0.99	0.99	0.99	0.99	0.99	0.99	0.99	0.99
BPSS1504_T6SS	Type 6 secretion system	0.99	0.99	0.99	0.99	0.99	0.99	0.99	0.98	0.98	0.98	0.99	0.99	0.99	1	0.98	0.99	0.99	0.94	0.99	0.99	0.99	0.99	0.99	0.98	0.99	1	0.99	0.99	0.99	0.98	0.98	0.99	1	1	0.99	0.99	0.99	0.99	0.99	0.98	0.99	0.99	0.99	0.99	0.99	0.79	0.99	0.99
BPSS1505_T6SS	Type 6 secretion system	0.99	0.98	0.98	0.99	0.99	0.95	0.95	0.95	0.95	0.95	0.94	0.95	0.95	0.98	0.95	0.95	0.94	0.95	0.99	0.98	0.98	0.98	0.98	0.99	0.95	1	0.94	0.95	0.94	0.99	0.99	0.99	0.95	0.95	0.95	0.95	0.95	0.95	0.94	0.99	0.95	0.95	0.98	0.99	0.95	0.95	0.99	0.95
BPSS1506_T6SS	Type 6 secretion system	1	0.98	0.98	0.99	0.99	0.97	0.74	0.98	0.98	0.98	0.98	1	0.99	0.98	0.98	0.76	0.98	0.75	0.99	0.99	0.98	0.98	0.99	0.97	0.98	1	0.61	0.99	0.98	1	1	0.99	0.98	0.98	0.99	0.99	0.98	0.99	0.98	1	0.98	0.76	0.99	0.98	0.98	0.76	1	0
BPSS1507_T6SS	Type 6 secretion system	0.99	1	1	1	1	1	1	1	1	1	1	1	1	1	1	0.99	1	1	1	1	1	1	1	1	1	1	1	1	1	1	1	1	0.99	0.99	1	1	0.99	1	1	1	1	1	1	1	1	1	1	1
BPSS1508_T6SS	Type 6 secretion system	1	0.99	0.99	0.99	0.99	0.99	0.99	0.99	0.99	0.99	0.99	0.99	0.99	0.99	0.99	0.99	0.99	0.99	0.99	0.99	0.99	0.99	0.99	0.99	0.99	1	0.99	0.99	0.99	0.99	0.99	0.99	0.99	0.99	1	1	0.99	0.99	0.99	0.99	0.99	0.99	0.99	0.99	0.99	0.99	0.99	0.99
BPSS1509_T6SS	Type 6 secretion system	1	1	1	0.99	0.99	1	1	1	1	1	1	0.99	0.99	1	1	0.99	0.99	1	0.99	1	0.99	1	0.99	1	0.99	1	0.99	1	1	1	1	0.99	1	1	0.99	0.99	0.99	1	1	1	1	1	1	1	1	1	1	0.99
BPSS1510_T6SS	Type 6 secretion system	1	1	1	1	1	1	1	1	1	1	1	1	1	1	1	0.8	1	0.8	1	1	1	1	1	1	1	1	1	1	1	1	1	1	1	1	1	1	1	1	1	1	1	1	0.99	0.99	1	1	1	1
BPSS1511_T6SS	Type 6 secretion system	0.99	0.99	1	0.99	0.99	0.99	0.99	0.99	0.99	0.99	0.99	0.99	0.99	0.99	0.99	0.51	0.99	0.76	0.99	0.67	0.99	0.99	0.99	0.99	0.99	1	0.77	0.99	0.99	1	1	0.99	0.99	0.99	0.99	0.99	0.99	0.99	0.99	1	0.99	0.99	0.99	0.99	0.99	0.56	0.99	0.99
BPSS1512_tssM	Downregulation of host inflammation	0.99	1	1	0.8	0.8	0.6	0.59	0.8	0.8	0.8	0.95	0.8	0.76	0.79	0.8	0.79	0.77	0.79	0.8	0.8	0.79	0.8	0.8	0.8	0.79	1	0.78	0.79	0.96	0.78	0.78	0.77	0.78	0.78	0.6	0.6	0.97	0.79	0.96	0.78	0.76	0.98	0.76	0.96	0.78	0.6	0.76	0.79
BPSS1520_T3SS3	Type III secretion system 3	0.99	1	1	1	1	1	1	1	1	1	0.99	0.98	0.99	1	1	0.99	0.98	0.99	0.99	0.99	0.99	1	1	0.99	0.99	1	1	1	0.98	0.99	0.99	0.99	0.99	0.99	0.59	0.99	0.99	1	0.98	0.99	0.98	0.99	0.98	0.99	1	0.99	0.99	1
BPSS1521_T3SS3	Type III secretion system 3	1	1	1	0.99	0.99	1	1	1	1	1	0.97	1	0.98	0.97	1	0.99	0.98	0.83	0.99	1	1	0.99	1	0.99	1	1	1	0.98	0.98	0.97	0.97	1	0.99	0.99	0.99	0.99	0.99	0.98	0.98	0.97	0.99	0.98	0.98	0.98	1	0.98	1	1
BPSS1522_T3SS3	Type III secretion system 3	1	1	1	1	1	1	1	1	1	1	1	1	1	1	1	1	1	1	1	1	1	1	1	1	1	1	1	1	1	1	1	1	1	1	1	1	0.99	1	1	1	1	1	1	1	1	1	1	1
BPSS1523_T3SS3	Type III secretion system 3	1	1	1	1	1	1	1	0.99	0.99	0.99	1	1	1	1	0.99	1	1	1	0.99	1	1	1	1	1	0.99	1	1	1	1	0.99	0.99	1	1	1	0.99	0.99	0.94	1	1	0.99	1	0.99	0.99	1	1	1	0.99	0.99
BPSS1524_T3SS3	Type III secretion system 3	1	0.98	0.98	1	1	0.99	0.99	0.98	0.98	0.98	0.99	0.98	0.98	0.98	0.98	0.99	0.98	0.98	1	0.98	1	1	0.98	0.99	0.98	1	0.98	0.97	0.99	0.98	0.98	0.98	0.98	0.98	0.98	0.98	0.99	0.97	0.99	0.98	0.98	0.98	0.98	0.98	0.98	0.98	0.98	0.98
BPSS1525_T3SS3_bopE	Type III secretion system 3	0.99	0.99	0.99	1	1	0.99	0.99	0.99	0.99	0.99	0.99	0.99	0.99	0.99	0.99	0.99	0.99	1	1	0.99	1	1	1	1	0.99	1	0.99	0.99	0.99	0.99	0.99	0.99	0.99	0.99	0.99	0.99	0.99	0.99	0.99	0.99	0.99	0.99	0.99	0.99	0.99	0.99	0.99	1
BPSS1526_T3SS3_bapC	Type III secretion system 3	1	0.99	0.99	1	1	1	1	0.99	0.99	0.99	1	1	1	1	0.99	1	0.99	1	1	1	0.99	0.99	1	1	1	1	1	1	1	0.98	0.98	1	1	1	1	1	1	1	1	0.98	1.03	1	0.99	0.99	0.89	1	1	0.99
BPSS1528_T3SS3	Type III secretion system 3	0.96	0.98	0.98	0.96	0.96	0.97	0.59	0.97	0.97	0.97	0.56	0.96	0.97	0.97	0.97	0.39	0.8	0.22	0.97	0.93	0.97	0.98	0.96	0.96	0.98	1	0.38	0.96	0.58	0.55	0.94	0.57	0.96	0.95	0.96	0.64	0.6	0.58	0.98	0.59	0.58	0.97	0.94	0.57	0.4	0.36	0.58	0.41
BPSS1529_T3SS3	Type III secretion system 3	1	0.99	0.99	1	1	1	1	0.99	0.99	0.99	1	1	1	1	0.99	1	1	1	1	1	1	0.99	1	1	1	1	1	1	1	0.99	0.99	1	1	1	1	1	1	1	1	0.99	1	1	1	1	1	1	1	1
BPSS1530_T3SS3_bprA	Type III secretion system 3	1	0.98	0.98	1	1	1	1	1	1	1	1	1	1	0.99	1	1	1	1	1	1	1	0.98	1	1	0.99	1	1	1	1	1	1	1	1	1	1	1	1	1	1	1	1	1	1	0.98	1	1	1	1
BPSS1531_T3SS3	Type III secretion system 3	1	0.99	0.99	1	1	0.99	0.99	0.99	0.99	0.99	0.98	1	0.99	0.99	0.99	0.92	0.99	0.92	0.98	0.99	0.99	0.99	1	0.99	1	1	1	0.99	1	1	1	0.99	0.99	0.99	1	1	1	0.99	1	1	0.99	0.99	0.99	0.99	1	0.92	0.99	0.99
BPSS1532_T3SS3	Type III secretion system 3	0.99	0.99	0.99	0.99	0.99	0.99	1	0.99	0.99	0.99	1	0.99	0.99	0.99	0.99	1	0.99	1	0.99	0.99	1	0.99	0.99	0.99	0.99	1	0.99	0.99	0.99	0.99	0.99	1	0.99	1	0.99	0.99	0.99	0.99	0.99	0.99	0.99	0.99	0.99	0.99	0.99	0.99	0.99	1
BPSS1533_T3SS3_sicA	Type III secretion system 3	0.99	1	1	0.99	0.99	1	1	1	1	1	1	1	1	0.99	1	0.99	1	1	1	1	1	1	0.99	0.99	1	1	0.99	1	0.99	1	1	1	0.99	1	1	1	1	1	0.99	1	0.99	0.99	0.99	1	0.99	1	0.98	1
BPSS1534_T3SS3_spaS	Type III secretion system 3	0.99	1	1	0.99	0.99	1	1	0.99	0.99	0.99	1	0.99	0.99	0.99	0.99	1	0.99	1	0.99	1	1	1	0.99	0.99	0.99	1	1	0.99	1	0.99	0.99	0.98	0.99	0.99	0.99	0.99	0.99	0.99	1	0.99	0.99	0.99	0.99	0.99	1	1	1	1
BPSS1535_T3SS3_bsaY	Type III secretion system 3	0.99	0.99	0.99	0.99	0.99	0.99	0.99	0.99	0.99	0.99	0.99	0.99	0.99	0.99	0.99	0.99	0.99	0.99	0.99	0.99	0.99	0.99	0.99	0.99	0.99	1	0.99	0.99	0.99	0.99	0.99	0.99	0.99	0.99	0.99	0.99	0.99	0.99	0.99	0.99	0.99	0.99	0.99	0.99	0.99	0.99	0.99	0.99
BPSS1536_T3SS3	Type III secretion system 3	1	1.07	1.07	1	1	1.07	1.07	1.07	1.07	1.07	1	1.07	1.07	1.07	1.07	1.07	1.07	1.07	1.07	1.07	1	1.07	1	1	1	1	1	1	1.07	1	1	1.07	1.07	1	1	1	1.07	1	1.07	1	1	1	1.07	1	1	1	1.07	1.07
BPSS1537_T3SS3	Type III secretion system 3	1	1	1	1	1	1	1	1	1	1	1	1	1	1	1	1	0.99	1	1	1	1	1	1	1	1	1	1	1	1	0.99	0.99	1	1	1	1	1	1	1	1	0.99	1	1	1	1	1	1	1	1
BPSS1538_T3SS3	Type III secretion system 3	0.96	1	1	0.96	0.96	1	1	1	1	1	1	0.98	0.96	0.96	1	0.98	0.97	0.64	1	0.97	0.99	1	0.96	0.96	1	1	0.96	0.96	0.98	0.98	0.98	1	1	0.96	0.99	0.99	0.96	0.96	0.98	0.98	0.96	0.99	0.99	0.96	0.96	0.75	0.96	0.65
BPSS1539_T3SS3	Type III secretion system 3	0.93	0.96	0.96	0.93	0.93	0.93	0.82	0.93	0.93	0.93	0.95	0.95	0.93	0.9	0.93	0.83	0.98	0.94	0.94	0.93	0.97	0.96	0.96	0.93	0.93	1	0.79	0.96	0.92	0.94	0.94	0.97	0.97	0.98	0.98	0.98	0.99	0.96	0.92	0.77	0.81	0.93	0.91	0.95	0.97	0	0.94	0
BPSS1540_T3SS3	Type III secretion system 3	1	1	1	1	1	1	1	1	1	1	1	1	1	1	1	0.81	1	0.81	1	1	1	1	1	1	1	1	0.81	1	0.98	1	1	1	1	1	1	1	1	1	0.98	1	1	1	1	1	1	0	1	0
BPSS1541_T3SS3_spaL	Type III secretion system 3	1	0.99	0.99	1	1	1	1	0.99	0.99	0.99	1	0.99	0.99	0.99	0.99	0.76	1	0.99	0.98	0.99	0.99	0.99	0.99	1	0.99	1	0.76	0.99	1	1	1	0.99	0.99	1	0.99	0.99	1	0.99	1	1	1	1	1	1	0.99	0.75	1	0.4
BPSS1542_T3SS3	Type III secretion system 3	1	1	1	1	1	1	1	1	1	1	1	1	1	1	1	1	1	1	1	1	1	1	1	1	1	1	1	1	1	1	1	1	1	1	1	1	1	1	1	1	1	1	1	1	1	1	1	0.99
BPSS1543_T3SS3	Type III secretion system 3	1	0.99	0.99	1	1	1	1	1	1	1	1	1	0.99	1	1	1	1	0.99	0.99	1	0.99	0.99	0.99	1	1	1	1	1	1	1	1	1	1	1	1	1	1	1	1	1	1	1	1	1	1	1	1	1
BPSS1544_T3SS3	Type III secretion system 3	0.98	0.98	0.98	0.98	0.98	0.98	0.98	0.98	0.98	0.98	0.98	0.98	0.98	0.98	0.98	0.98	0.98	0.8	0.98	0.98	0.98	0.98	0.98	0.98	0.99	1	0.98	0.98	0.98	1	1	0.98	0.98	0.98	0.98	0.98	0.98	0.98	0.98	1	0.97	0.97	0.97	0.98	0.98	0.98	0.98	0.98
BPSS1545_T3SS3	Type III secretion system 3	0.99	0.99	0.99	0.99	0.62	0.99	0.61	0.98	0.98	0.98	0.99	0.99	0.99	0.98	0.98	0.62	0.99	0.62	1	0.99	0.99	0.99	1	0.99	0.98	1	0.62	0.99	0.98	0.99	0.99	0.99	0.98	0.98	0.99	0.99	0.99	0.99	0.98	0.99	0.99	0.99	0.98	0.98	0.98	0.98	0.99	0.61
BPSS1546_T3SS3	Type III secretion system 3	1	0.99	0.99	1	1	1	1	1	1	1	1	1	0.99	0.99	1	1	1	0.99	0.99	1	1	0.99	1	0.99	1	1	1	1	1	1	1	1	1	1	1	1	1	1	1	1	1	1	0.99	1	1	0.99	1	1
BPSS1547_T3SS3	Type III secretion system 3	0.99	0.99	0.99	0.99	0.99	0.99	0.99	0.97	0.97	0.97	0.99	0.99	0.99	0.99	0.97	0.99	0.99	0.99	0.99	0.99	0.99	0.99	0.99	0.99	0.99	1	0.98	0.99	0.99	0.99	0.99	0.99	0.98	0.98	0.99	0.99	0.99	0.99	0.99	0.99	0.99	0.99	0.99	0.99	0.98	0.99	0.99	0.98
BPSS1548_T3SS3	Type III secretion system 3	0.98	0.98	0.98	1	1	0.98	0.98	0.92	0.92	0.92	0.98	1	0.93	1	0.92	0.98	1	0.98	1	0.98	0.98	0.98	1	1	0.92	1	0.98	0.93	1	0.98	0.98	0.98	0.98	0.98	0.98	0.98	0.98	0.93	1	0.98	0.98	1	0.98	0.93	0.98	0.92	1	1
BPSS1549_T3SS3	Type III secretion system 3	0.98	1	1	1	1	0.98	0.98	1	1	1	1	1	1	1	1	1	0.98	1	1	1	0.98	1	1	1	1	1	1	1	1	1	1	1	1	1	0.98	0.98	1	1	1	1	1	1	1	1	1	1	1	1
BPSS1550_T3SS3	Type III secretion system 3	0.98	1	1	0.99	0.99	0.98	0.98	0.99	0.99	0.99	0.99	0.99	0.99	0.99	0.99	0.98	0.99	0.98	0.99	1	0.99	1	0.99	0.99	0.99	1	0.98	0.99	0.99	0.99	0.99	0.99	0.99	0.99	0.99	0.99	0.99	0.99	0.99	0.99	0.98	0.99	0.99	0.99	0.99	0.98	0.99	0.98
BPSS1551_T3SS3	Type III secretion system 3	0.99	1	0.67	1	1	0.99	0.98	0.94	0.94	0.94	0.99	0.93	0.93	0.94	0.94	0.91	0.94	0.87	1	1	1	1	1	0.99	0.94	1	0.99	0.93	0.93	0.99	0.99	0.94	0.98	0.98	1	1	0.93	0.93	0.93	0.99	0.93	0.93	0.94	0.94	0.98	0	1	0.92
BPSS1552_T3SS3	Type III secretion system 3	1	1	1	0.85	0.85	0.85	0.85	0.85	0.85	0.85	0.85	0.85	0.85	0.94	0.85	0.85	0.85	0.85	1	0.85	0.95	1	1	0.85	0.85	1	0.85	0.85	0.96	0.85	0.85	0.92	0.85	0.85	0.85	0.85	0.85	0.85	0.96	0.85	1	0.85	0.95	0.95	0.85	0	0.94	0.86
BPSS1553_T3SS3	Type III secretion system 3	1	1	1	1	1	0.99	0.99	0.98	0.98	0.98	1	1	0.99	1	0.98	0.62	0.99	1	1	0.99	0.99	1	1	1	0.98	1	1	1	1	0.98	0.98	0.99	1	1	0.99	0.99	1	1	1	0.98	1	1	1	1	1	0.6	0.99	0.6
BPSS1554_T3SS3	Type III secretion system 3	1	1	1	1	1	1	1	1	1	1	1	1	1	1	1	1	1	1	1	1	1	1	1	1	1	1	1	1	1	1	1	1	1	1	1	1	1	1	1	1	1	1	0.99	1	1	1	1	1
BPSS1593_TFP7_pilV	Twitching motility protein	0.99	0.99	0.99	0.99	0.99	1	0.99	1	1	1	0.99	1	0.99	0.99	1	0.99	0.99	0.99	0.99	0.99	0.99	0.99	0.99	0.99	0.99	1	0.99	0.99	0.99	0.99	0.99	0.99	1	1	0.99	0.99	0.99	0.99	0.99	0.99	0.99	0.99	0.99	0.99	0.99	1	1	0.99
BPSS1594_TFP7	Twitching motility protein	1	1	1	1	1	1	1	1	1	1	1	1	1	1	1	1	1	1	1	1	1	1	1	1	1	1	1	1	1	1	1	1	1	1	0.98	0.98	0.98	1	1	1	1	1	1	1	1	1	1	1
BPSS1595_TFP7_pilS	Twitching motility protein	1	1	1	1	1	0.99	0.99	1	1	1	0.99	1	0.99	0.99	1	0.99	1	1	0.99	1	1	1	1	0.99	0.99	1	0.99	1	0.99	0.99	0.99	0.99	1	1	0.99	0.99	1	0.98	0.99	0.99	0.99	1	0.99	0.99	1	0.99	0.99	1
BPSS1596_TFP7_pilR	Twitching motility protein	1	1	1	1	1	1	1	1	1	1	1	1	1	1	1	1	0.99	1	1	1	1	1	1	1	1	1	1	1	1	1	1	1	1	1	1	1	1	1	1	1	0.99	1	1	0.99	0.99	1	1	1
BPSS1597_TFP7_pilQ	Twitching motility protein	1	0.99	0.99	0.99	0.99	0.99	0.99	1	1	1	1	0.99	0.99	0.99	1	0.99	0.99	0.97	0.99	0.99	0.99	0.99	0.99	0.99	0.99	1	0.99	0.99	0.99	0.99	0.99	0.99	0.99	0.99	0.99	0.99	1	1	0.99	0.99	0.99	0.99	0.99	1	0.99	0.93	1	0.99
BPSS1598_TFP7	Twitching motility protein	1	1	1	1	1	1	1	1	1	1	1	1	1	1	1	1	1	0.99	1	1	1	1	1	1	1	1	1	1	1	1	1	1	1	1	0.98	0.98	1	0.98	1	1	1	1	1	1	1	0.9	1	0
BPSS1599_TFP7_pilO	Twitching motility protein	0.99	1	1	1	1	0.99	0.99	1	1	1	1	1	1	0.99	1	0.55	0.99	1	0.99	1	1	1	1	1	0.99	1	0.57	1	1	0.99	0.99	1	1	1	1	1	1	0.99	1	0.99	1	1	1	1	1	1	1	0.53
BPSS1600_TFP7_pilN	Twitching motility protein	0.98	0.99	0.99	0.99	0.99	0.99	0.76	0.99	0.99	0.99	0.76	0.99	0.99	0.99	0.99	0.76	0.98	0.76	0.99	0.99	0.69	0.99	1	1	0.99	1	0.76	0.99	0.99	0.98	0.98	0.99	0.99	0.99	1	1	0.76	0.99	0.76	0.98	0.99	0.99	0.99	0.99	0.99	0.76	0.98	0.76
BPSS1601_TFP7	Twitching motility protein	0.95	1	1	0.99	0.99	0.95	0	1.08	1.08	1.08	1	0.97	0.97	1	1.08	0.84	0.95	0.84	0.96	0.99	0.95	0.99	1.08	1.08	1	1	1.08	0.97	0.97	1.08	1.08	1	1	1	1.08	1.08	1.08	1	0.97	1.08	1.08	1	0.95	1	0.96	1.08	0.95	0
BPSS1602_TFP7_pilT	Twitching motility protein	0.99	0.99	0.99	0.91	0.99	0.99	0.99	0.99	0.99	0.99	0.99	0.99	0.99	0.99	0.99	0.98	0.99	0.99	0.99	0.99	0.99	0.99	0.99	0.99	0.98	1	0.99	0.99	0.99	0.99	0.99	0.99	0.99	0.99	0.99	0.99	0.99	0.99	0.99	0.99	0.99	0.99	0.99	0.99	0.99	0.99	0.99	0.99
BPSS1727	Hemagglutinin-like protein	0.98	0.99	0.99	0.98	0.98	0.99	0.99	0.98	0.98	0.98	0.98	0.98	0.99	0.98	0.98	0.99	0.97	0.99	0.98	0.97	0.98	0.99	0.98	0.97	0.99	1	0.99	0.98	0.98	0.98	0.98	0.98	0.98	0.98	0.98	0.98	0.98	0.98	0.98	0.98	0.98	0.98	0.98	0.98	0.99	0.98	0.97	0.99
BPSS1823	Macrophage infectivity potentiators (Mips)	1	0.99	0.99	1	1	1	1	1	1	1	1	1	1	1	1	1	1	0.99	1	1	1	1	1	1	1	1	1	1	1	1	1	1	1	1	1	1	1	1	1	1	1	1	1	1	1	1	1	1
BPSS1825_CPSIII	Capsular polysaccharide III	0.99	0.99	0.99	0.99	0.99	1	1	0.99	0.99	0.99	0.99	1	1	1	0.99	1	0.99	0.99	0.99	0.99	1	0.99	0.99	0.99	0.99	1	1	1	1	0.99	0.99	0.99	1	1	0.99	0.99	0.99	1	1	0.99	1	0.99	1	0.99	0.99	1	1	0.99
BPSS1826_CPSIII	Capsular polysaccharide III	0.99	0.99	0.99	0.99	0.99	1	1	0.99	0.99	0.99	1	1	1	1	0.99	1	1	0.99	1	0.99	1	0.99	0.99	0.99	1	1	1	0.99	1	1	1	1	1	1	1	1	0.99	0.99	1	1	1	1	1	0.99	1	0.99	1	1
BPSS1827_CPSIII	Capsular polysaccharide III	0.98	0.99	0.99	0.98	0.98	0.99	0.99	0.99	0.99	0.99	0.99	0.99	0.99	0.99	0.99	0.99	0.99	0.99	0.99	0.99	0.99	0.98	0.99	0.98	0.99	1	0.99	0.99	0.99	0.99	0.99	0.99	0.99	0.99	0.99	0.99	0.99	0.99	0.99	0.99	0.99	0.99	0.99	0.99	0.99	1	0.99	0.99
BPSS1828_CPSIII	Capsular polysaccharide III	0.98	0.99	0.99	0.98	0.98	0.99	0.99	0.99	0.99	0.99	0.99	0.99	0.99	0.98	0.99	0.99	0.98	0.94	0.99	0.99	0.99	0.98	0.99	0.98	0.99	1	0.99	0.98	0.98	1	1	0.99	0.99	0.99	0.99	0.99	0.99	0.98	0.98	1	0.99	0.99	0.99	0.98	0.99	0.99	0.99	0.99
BPSS1829_CPSIII	Capsular polysaccharide III	0.99	0.99	0.99	0.99	0.99	1	1	0.99	0.99	0.99	0.99	1	1	0.99	0.99	1	0.99	0.99	1	1	0.99	0.99	0.99	0.99	0.98	1	1	0.99	0.99	0.99	0.99	0.99	1	1	0.99	0.99	0.99	0.99	0.99	0.99	0.99	1	0.99	0.99	0.99	0.99	0.99	0.99
BPSS1830_CPSIII	Capsular polysaccharide III	1	0.99	0.99	1	1	0.99	0.99	0.99	0.99	0.99	0.99	0.99	0.99	0.99	0.99	0.99	0.99	0.99	1	0.99	1	1	1	1	0.99	1	1	0.99	0.99	0.99	0.99	0.99	0.99	0.99	0.99	0.99	0.99	0.99	0.99	0.99	0.99	0.99	0.99	1	0.99	0.99	0.99	0.99
BPSS1831_CPSIII	Capsular polysaccharide III	1	1	1	1	1	1	0.99	1	1	1	1	0.99	1	0.99	1	1	1	1	1	1	1	1	1	1	1	1	1	1	1	1	1	1	1	1	1	1	1	1	1	1	1	1	1	1	1	1	0.99	1
BPSS1832_CPSIII	Capsular polysaccharide III	0.99	0.99	0.99	0.99	0.99	1	0.99	1	1	1	0.99	1	1	0.99	1	1	1	0.99	1	1	1	0.99	1	0.99	0.99	1	1	1	0.99	1	1	1	1	1	0.99	0.99	0.81	1	0.99	1	1	1	1	1	1	1	0.99	1
BPSS1833_CPSIII	Capsular polysaccharide III	0.99	1	1	0.99	0.99	0.99	0.99	1	1	1	1	1	0.99	0.99	1	1	0.99	1	0.99	1	1	0.99	1	0.99	1	1	1	0.99	1	1	1	0.99	0.99	0.99	1	1	1	0.99	1	1	0.99	0.99	0.99	0.99	0.99	1	1	0.99
BPSS1834_CPSIII	Capsular polysaccharide III	1	1	1	0.99	0.99	1	0.99	0.99	0.99	0.99	0.99	1	0.99	1	0.99	1	1	1	1	0.99	1	1	0.99	0.99	1	1	1	0.99	1	1	1	1	0.99	0.99	1	1	1	0.99	1	0.99	0.99	0.99	0.99	1	0.99	1	1	0.99
BPSS1835_CPSIII	Capsular polysaccharide III	0.98	1	1	1	1	1	0.99	0.99	0.99	0.99	0.98	0.98	0.98	0.99	0.99	1	0.98	1	1	0.98	1	1	1	1	0.98	1	0.98	0.98	0.99	0.98	0.98	0.98	0.99	0.99	0.98	0.98	0.99	0.98	0.99	0.98	0.98	0.98	0.99	0.98	0.98	0.99	0.98	0.98
BPSS1993	Serine metalloprotease precursor	1	1	1	1	1	1	1	1	1	1	0.99	0.99	1	1	1	1	0.97	1	1	1	1	1	0.99	1	0.97	1	0.97	0.99	0.99	0.99	0.99	0.97	0.99	0.99	0.97	0.97	0.99	0.99	0.99	0.99	0.97	1	0.98	0.97	0.99	0.99	0.99	1
BPSS2053_fhaB3	Filamentous haemagglutinin	0.91	0.94	0.94	0.94	0.94	0.99	0.69	0.9	0.85	0.9	0.92	0.92	0.94	0.94	0.9	0.91	0.94	0.94	0.95	0.92	0.92	0.94	0.99	0.24	0.92	1	0.91	0.99	0.94	0.48	0.48	0.99	0.94	0.94	0.92	0.92	0.48	0.99	0.94	0.48	0.92	0.98	0.48	0.92	0.89	0.48	0.94	0.92
BPSS2074_lfpA	Lactonase family protein A	0.99	0	0	0	0	1	0	0.99	0.99	0.99	0.99	0.99	0	0	0.99	1	0.99	0	0	0	1	0	0	0	0	1	0.99	0	0.99	0.99	0.99	0.99	0.99	0.99	0.99	0.99	0.99	0	0.99	0.99	0.99	0	0	0.99	0.99	0.99	0	0
[truncated: 96 more columns]
