# Supplementary material for: Phylogenomic Analysis Reveals an Asian Origin for African Burkholderia pseudomallei and Further Supports Melioidosis Endemicity in Africa
Source: mSphere. 2016 Mar 9;1(2):e00089-15. doi: 10.1128/mSphere.00089-15 (PMC4863585; doi:10.1128/mSphere.00089-15)
Supplement: Table S3 [file sph002162038st3.xlsx]

## Sheet: Sheet4
ST	Strain	Alternate ID	Source	Country	ace	gltB	gmhD	lepA	lipA	narK	ndh	Reference
5	AB2056		Human	Kenya	1	1	5	1	1	1	1
6	770429		Environmental	Madagascar	1	1	7	2	4	5	1
9	2002721639		Human	Kenya	1	1	12	1	1	1	1
11	7894	7894/300	Human	Ecuador	1	1	13	1	6	1	1	Johnson et al., Genome Announc 2015 3(2):e00159-15
12	D4899/303		Not specified	Venezuela	1	1	13	1	5	1	1
18	AB2056		Not specified	Kenya	1	2	3	2	1	1	1
19	NT20		Environmental	Burkina Faso	1	2	6	1	1	3	1
20	NT08		Environmental	Niger	1	2	6	2	5	6	4
26	NT08		Soil	Niger	1	3	10	2	5	1	1
27	Soil1977		Environmental	Madagascar	1	3	19	4	5	1	1
92	2002721123	PR1998	Human	Puerto Rico	1	1	2	1	5	1	1	Gee et al., Emerg Infect Dis 2014 20(4): 682-684
92	Swiss2010		Human	Switzerland ex Martinique	1	1	2	1	5	1	1	Gee et al., Emerg Infect Dis 2014 20(4): 682-684
297	FL2009		Human	USA ex Puerto Rico	1	1	2	2	5	6	1	Gee et al., Emerg Infect Dis 2014 20(4): 682-684
297	FL2012		Human	USA ex Trinidad	1	1	2	2	5	6	1	Gee et al., Emerg Infect Dis 2014 20(4): 682-684
297	PR2012		Human	Puerto Rico	1	1	2	2	5	6	1	Gee et al., Emerg Infect Dis 2014 20(4): 682-684
319	2002721692		Human	Mauritius	4	12	34	3	5	2	1	Morosini et al., Emerg Infect Dis 2013 19(10) 1659-1659
349	062/00		Not specified	Martinique	1	1	13	2	6	1	1
436	CA2012d		Human	USA ex Guatemala	1	1	2	32	5	1	1	Gee et al., Emerg Infect Dis 2014 20(4): 682-684
518	PB 1007001		Human	USA ex Costa Rica	1	1	13	2	1	1	1	Gee et al., Emerg Infect Dis 2014 20(4): 682-684
698	NY2010		Human	USA ex Aruba	1	1	13	1	5	1	36	Gee et al., Emerg Infect Dis 2014 20(4): 682-684
707	Nig80656		Human	Nigeria	1	1	10	2	5	2	1	Salam et al., Emerg Infect Dis 2011 17(7): 1296-1298
879	BpSp2		Human	Spain ex West Africa	1	1	10	2	6	1	39	Morosini et al., Emerg Infect Dis 2013 19(10): 1656-1659
1008	MLW1011950		Blood	Malawi	1	3	3	1	5	1	1	Katangwe et al., Emerg Infec Dis 2013 19(6): 981-984
1038	RI2013		Human	USA ex Guatemala	1	1	2	56	5	1	1
1043	BEL2013	MSHR7966; CHU-AP, Mons	Human	Belgium ex Madagascar	4	1	3	2	5	2	1	Rossi C. Melioidosis - Belgium ex Madagascar. ProMed. 2013.
1053	11-1617	MSHR7969	Human	Madagascar	4	12	3	2	5	2	1	Garin et al., Emerg Infect Dis 2014 20(10): 1739-1741
1054	11-1696	MSHR7968	Human	Madagascar	4	12	34	1	5	2	1	Garin et al., Emerg Infect Dis 2014 20(10): 1739-1741
1121	ITM BF103	MSHR7964	Human	Burkina Faso	1	18	13	2	5	6	1	This study
1122	ITM BF111	MSHR7965	Human	Burkina Faso	1	1	19	2	5	2	1	This study
1127	Gb100		Human	Gabon	1	1	10	2	5	2	39
1128	C2		Soil	Gabon	1	1	10	2	5	1	39
1149	CANBp2014		Human	Canada ex Trinidad/Tobago	1	1	2	1	5	6	1
1260	2004		Human	Mauritius	1	12	34	2	5	2	1
1355	BCC215		Human	Brazil	1	156	2	2	5	1	1
1430	A12		Environmental	Madagascar	4	2	3	1	5	1	1
1431	A4		Environmental	Madagascar	1	2	3	1	5	1	1
1432	Seychelles_1		Human	Seychelles	4	2	3	2	5	2	1
1433	2005		Human	Madagascar / Mauritius	4	1	34	2	5	2	1
